# Supplementary material for: The impact of carbohydrate quality on gut health: Insights from the NHANES
Source: PLoS One. 2025 Feb 13;20(2):e0315795. doi: 10.1371/journal.pone.0315795 (PMC11825055; doi:10.1371/journal.pone.0315795)
Supplement: S1 Table — (XLSX) [file pone.0315795.s001.xlsx]

## Sheet: Sheet1
Supplementary Table 1 Per reference unit of high-quality carbohydrates and low-quality carbohydrates
Carbohydrates	Food Patterns Equivalent Database (FPED) Unit representing 1 serving
High-quality carbohydrates
Whole grains	Ounce equivalent
Legumes	Cup equivalent
Whole fruit	Cup equivalent
Non-starchy vegetables	Cup equivalent
Low-quality carbohydrates
Refined grains	Ounce equivalent
Fruit juice	Cup equivalent
Starchy vegetables	Cup equivalent
Added sugars	Teaspoon equivalent
