# Supplementary material for: The impact of carbohydrate quality on gut health: Insights from the NHANES
Source: PLoS One. 2025 Feb 13;20(2):e0315795. doi: 10.1371/journal.pone.0315795 (PMC11825055; doi:10.1371/journal.pone.0315795)
Supplement: S2 Table — (CSV) [file pone.0315795.s002.csv]

Year	seqn	sdmvpsu	sdmvstra	age	sex	race	marital	PIR	nhs_wt	edu	smoke	drinking	BMI	vigorous	DM	Hypertension	coronary.heart.disease	Hyperlipidemia	cancer	PHQ9	energy_kcal	dietary_fiber_g	total_fat_g	water	f_whole	f_juice	v_starchy_total	v_total	v_legumes	g_whole	g_refined	add_sugars	HIGH	LOW	BM
2005-2006	31131	1	48	44	2	2	0	4.65	8819.23606	2	0	0	30.9	0	0	1	0	1	0	0	1751	8.15	75.505	1096.12	0.185	1.395	0.93	1.2	0	0	3.365	20.09	0.455	25.78	0
2005-2006	31132	2	52	70	1	1	0	5	10987.16997	2	0	1	24.74	0	1	1	0	1	0	0	1807	19.45	51.455	1244.25	3.395	0	0.285	1.395	0	1.48	3.755	9.325	5.985	13.365	0
2005-2006	31144	1	45	21	1	3	1	0.46	15458.05413	1	0	1	25.03	1	0	0	0	1	0	0	1941.5	9.55	73.535	3095.82	0	0.685	0.275	0.865	0	0	8.735	15.995	0.59	25.69	0
2005-2006	31150	2	44	79	1	1	1	1.22	5130.644334	1	1	1	28.93	1	0	1	0	0	1	0	2164.5	24.45	39.655	3109.93	2.45	1.99	0.57	1.19	0	2.985	4.3	11.965	6.055	18.825	0
2005-2006	31151	2	53	59	2	2	0	3.03	10877.50651	1	1	0	29.51	0	1	1	0	1	0	0	1311.5	5.75	44.03	1685	0	0.005	0.185	0.245	0	0.45	2.23	25.59	0.51	28.01	0
2005-2006	31153	2	54	44	2	3	1	1.03	13748.85166	1	1	0	39.1	1	0	1	0	1	0	0	3133.5	55.7	121.75	5427.88	4.06	2.415	0.525	2.38	0	0.245	4.62	20.23	6.16	27.79	0
2005-2006	31154	1	45	62	1	2	0	1.56	3087.940192	1	2	1	26.98	0	0	1	0	0	0	0	1370.5	11	57.845	237	0.25	0.02	0.265	1.87	0	0.05	2.925	14.21	1.905	17.42	0
2005-2006	31155	2	48	38	1	3	0	3.5	25072.92855	2	0	0	25.61	1	0	0	0	1	0	0	2682	18.6	84.8	2480.76	1.64	0	0	1.65	0	0	12.35	7.235	3.29	19.585	0
2005-2006	31158	2	50	71	1	1	0	3.71	13568.15453	2	2	1	21.65	0	0	1	0	0	0	0	3663.5	21.3	156.595	503.62	0.94	0.785	1.4	2.275	0	0.37	8.7	27.225	2.185	38.11	0
2005-2006	31160	1	46	39	2	1	0	1.91	33959.44359	1	0	1	35.19	0	0	0	0	1	0	0	2007.5	26.55	76.205	3790	1.09	0.075	0	1.305	0.485	4.27	4.945	15.87	7.15	20.89	0
2005-2006	31162	2	47	71	2	1	0	2.5	20796.49799	1	0	0	29.6	0	1	1	0	1	0	0	1651	14.45	82.14	1910.8	1.25	0.105	0.785	1.54	0	1.865	2.865	3.87	3.87	7.625	0
2005-2006	31164	1	53	54	1	1	0	5	29651.27607	2	0	1	25.45	1	0	1	0	1	0	0	3017	21.35	162.27	3421.67	0	0	1.225	1.755	0	0	5.84	37.385	0.53	44.45	0
2005-2006	31167	1	44	37	1	1	0	4.16	20209.40212	2	2	1	34.44	0	0	1	0	1	0	0	2766	26.3	109.935	3552	2.44	0	1.445	3.215	0.225	1.285	3.71	10.915	5.72	16.07	0
2005-2006	31179	1	54	71	1	1	1	0.44	14146.71476	1	1	0	26.08	0	0	1	0	1	0	0	2840.5	20.6	105.425	355.2	0.105	1.09	0.655	1.15	0	1.295	6.57	28.2	1.895	36.515	1
2005-2006	31183	1	47	33	2	1	0	3.9	30651.03099	2	0	1	25.7	1	0	0	0	1	0	0	2042	17.2	72.615	696.19	0.455	0.525	0.06	0.92	0.045	2.18	5.245	17.465	3.54	23.295	0
2005-2006	31186	1	54	46	2	3	1	1.68	6412.787758	1	2	1	33.6	0	1	1	0	0	0	0	2811.5	17.35	119.235	1075.82	0.545	0.875	1.475	2.835	0	0.435	4.765	25.405	2.34	32.52	0
2005-2006	31187	2	54	22	2	1	0	4.29	22224.76571	2	0	0	25.26	0	0	0	1	0	0	0	2354	14.6	93.485	2281.13	0.77	0.5	0.065	1.25	0	0.48	7.565	16.195	2.435	24.325	1
2005-2006	31192	1	44	60	2	1	1	4.49	17882.6995	2	1	1	35.6	1	1	1	0	1	0	0	690	4.6	25.205	3184.4	0.395	0.495	0	0.18	0	0.3	1.355	1.995	0.875	3.845	0
2005-2006	31194	2	53	47	2	3	1	1.02	6860.346741	1	0	1	36.9	0	1	1	0	1	0	0	2326.5	36.25	59.675	4414.13	0.395	0.175	0.675	1.825	0.805	1.565	14.025	14.705	3.915	29.58	0
2005-2006	31195	2	48	73	1	1	0	5	14572.83546	2	1	1	22.75	0	0	1	0	1	0	0	2560.5	14.05	117.795	1244.25	0.74	0	0.855	1.415	0	0.51	7.305	10.37	1.81	18.53	0
2005-2006	31199	1	46	25	2	1	0	1	25040.43654	2	0	1	24.2	1	0	0	0	0	0	0	2788	54.85	63.765	7715.69	2.715	0	0	4.52	0	9.59	6.95	11.675	16.825	18.625	0
2005-2006	31205	1	57	43	2	3	0	5	7985.917239	2	0	0	31.52	1	0	1	0	1	0	0	2260	22.25	100.74	2842	0	0	0	1.765	0.485	1.105	7.62	15.725	3.355	23.345	0
2005-2006	31207	1	49	20	2	2	1	0.1	11006.85198	2	0	0	19.12	1	0	0	0	0	0	0	1029	5.45	30.18	0	0	0.32	0.06	0.51	0	0.105	4.465	14.64	0.555	19.485	0
2005-2006	31208	1	55	47	2	1	0	5	30151.91018	2	0	1	18.34	1	0	1	0	1	1	0	1116.5	9.55	48.75	1201.59	0.2	0.01	0.725	1.175	0	0.975	1.78	3.725	1.625	6.24	0
2005-2006	31213	1	52	53	2	2	1	1.05	9264.60924	1	0	0	26.38	0	0	1	1	1	0	0	1495	12.65	54.085	3777.18	0.405	0.805	0	0.64	0	2.055	5.59	12.765	3.1	19.16	0
2005-2006	31214	1	48	46	2	1	0	0.77	28450.46721	2	1	1	35.44	0	0	1	0	1	1	1	1596	8.7	64.62	1184	0.11	0.115	0.395	0.635	0	0	3.7	23.245	0.35	27.455	1
2005-2006	31220	1	50	50	1	1	0	5	31122.6155	1	0	1	25.36	1	0	1	0	0	0	0	2033.5	19.05	65.545	2249.6	0.595	0	0	1.645	0	1.575	4.45	27.92	3.815	32.37	0
2005-2006	31221	2	49	54	2	1	0	5	31690.06144	1	0	0	36.03	1	0	1	0	1	0	0	1217	15.8	35.965	4029	1.095	0.02	0	2.49	0	1.045	1.275	8.915	4.63	10.21	0
2005-2006	31227	2	48	64	1	1	0	5	21318.43574	2	0	1	23.32	0	0	1	0	1	0	0	2156	29.2	88.86	2777.5	1.675	0	0.695	1.75	0.555	2.575	6.19	14.29	5.86	21.175	0
2005-2006	31228	1	54	34	1	3	0	1.68	9144.536961	1	1	1	22.92	0	0	0	0	0	0	0	1544	14.85	39.48	1522.94	0.01	0.205	0.615	0.79	0.415	0.89	4.1	23.795	1.49	28.715	0
2005-2006	31232	1	47	56	2	2	1	1.17	9962.947645	1	0	0	29.1	0	0	1	0	1	0	0	3222	19.3	120.575	948	0.34	0	1.09	1.885	0	0	9.055	67.505	1.135	77.65	0
2005-2006	31241	1	51	40	1	3	0	2.73	9323.580991	1	1	0	32.31	1	0	1	0	1	0	0	1521	15	52.03	7312.41	0	0	0.76	1.435	0.245	0	4.22	15.66	0.92	20.64	0
2005-2006	31242	2	52	58	1	1	0	5	22530.72713	2	0	1	28.31	1	0	0	0	1	0	0	2383.5	20	76.03	474	1.935	0.745	0.125	1.235	0	1.88	6.995	21.25	4.925	29.115	0
2005-2006	31244	2	48	23	1	1	0	2.16	28321.44931	2	1	1	22.45	1	0	0	0	0	0	0	2053.5	25.9	73.19	2844	0.42	2.055	0	1.88	0.26	2.13	5.02	7.015	4.69	14.09	0
2005-2006	31252	1	52	35	1	2	0	3.62	7671.747481	2	0	1	32.62	0	0	0	0	1	0	0	2825.5	21.05	114.5	1451.63	0	0.91	1.025	3.125	0.08	1.59	8.95	26.195	3.77	37.08	0
2005-2006	31258	2	49	20	1	3	1	1.43	16209.45053	1	0	0	23.38	1	0	0	0	0	0	0	3014.5	37.5	118.245	500	0	0	0	4.04	1.32	0	6.03	30.075	5.36	36.105	0
2005-2006	31261	1	46	49	2	2	0	3.48	9514.681114	2	0	1	29.35	1	0	0	0	1	0	0	1736	15.7	61.635	3287.98	0.555	0	0.365	0.66	0	0.935	3.425	20.07	1.785	23.86	0
2005-2006	31262	2	55	52	1	3	0	2.43	8122.73704	1	1	1	27.78	0	0	0	0	1	0	0	1484	12.9	51.365	1110.94	0	0	0	0.87	0.16	0	7.035	18.835	1.03	25.87	0
2005-2006	31266	2	50	62	1	1	1	2.04	20924.48045	1	1	1	28.82	0	0	1	0	0	0	0	2853.5	12.45	138.595	281.44	0.18	0.715	0.35	1.275	0	0	8.69	17.635	1.105	27.39	0
2005-2006	31268	2	49	40	2	1	0	0.38	13758.21653	1	2	0	30.56	0	0	0	0	0	0	0	1246	9.45	30.525	0	0	1.495	0.485	1.66	0	0	3.665	13.62	1.175	19.265	0
2005-2006	31273	1	48	62	1	1	0	3.9	19087.58598	1	0	1	29.16	0	0	1	0	1	0	0	2280.5	13	101.57	1651.2	0	0	0.245	0.605	0	1.86	7.35	15.325	2.22	22.92	0
2005-2006	31276	1	49	36	1	2	0	5	7671.747481	2	0	1	32.51	1	0	1	0	1	0	0	1971	18.6	41.93	1420.8	2.465	0.74	0.795	2.08	0	0.45	3.5	27.635	4.2	32.67	0
2005-2006	31277	2	47	61	2	1	0	5	25690.5277	2	0	1	28.8	0	0	1	0	1	1	0	2267	14.75	68.505	2858.81	0.245	0.5	0.745	1.72	0	1.445	1.44	5.555	2.665	8.24	0
2005-2006	31278	2	54	65	1	3	0	4.17	2709.619231	1	2	0	26.01	0	0	1	0	1	0	0	768	16.5	22.31	0	0	0	0	0	0.735	0	5.27	3.725	0.735	8.995	0
2005-2006	31279	1	55	76	2	1	0	1.17	17042.09412	1	0	0	22.69	0	0	0	0	0	0	0	2788	16.2	161.02	592.5	0.61	1.98	0.405	1.395	0	0.655	2.46	29.32	2.255	34.165	0
2005-2006	31280	1	44	60	2	1	1	2.3	17882.6995	1	1	1	31.32	0	0	0	0	1	0	0	1361	15.25	19.815	0	1.84	0	0	1.725	0	1.975	2.225	18.345	5.54	20.57	0
2005-2006	31284	2	44	80	1	1	0	5	6975.345061	2	1	1	21.18	0	0	1	0	1	0	0	1532.5	11.55	60.045	0	0.02	0	1.635	2.29	0	0.28	3.58	2.495	0.955	7.71	0
2005-2006	31285	2	49	57	2	1	1	3.57	31690.06144	2	0	1	33.24	0	0	1	0	1	0	0	1931	15.5	118.33	4977	0.745	0	0	2.515	0.285	0	3.145	7.75	3.545	10.895	0
2005-2006	31286	2	49	27	1	3	0	0.9	6955.568249	2	0	1	19.22	1	0	1	0	0	0	0	3949	33.7	161.565	1555.31	0	0.9	0.105	1.75	0.575	1.735	17.4	11.435	3.955	29.84	0
2005-2006	31297	1	46	85	2	1	1	5	11287.56521	1	1	0	26.87	0	0	1	0	1	1	0	1294	14.55	45.425	902.87	0.345	0.05	0.355	0.49	0	1.415	3.62	9.76	1.895	13.785	0
2005-2006	31298	1	57	33	2	3	0	2.83	9638.096462	2	0	0	26.87	0	0	0	0	1	0	0	2003	27.95	58.285	7932.8	1.645	0.805	1.015	4.84	0.04	1.17	4.17	7.82	6.68	13.81	0
2005-2006	31301	1	57	66	1	3	1	2.07	2367.149136	1	0	0	33.05	1	0	1	0	1	0	0	1808	15.05	74.285	666.56	1.225	0.985	0.545	1.82	0	1.565	2.76	9.905	4.065	14.195	0
2005-2006	31303	2	49	33	2	3	0	1.71	15831.81726	1	0	0	30.78	0	0	0	0	1	0	0	1064	7.5	37.96	1096.13	0	0	0	0	0.345	0.195	2.975	12.435	0.54	15.41	0
2005-2006	31308	1	51	59	1	2	1	3.66	10793.44141	2	2	1	27.81	1	0	1	0	1	0	0	3025	12.4	96.05	2873.62	1.42	1.42	1.035	2.005	0	0	2.845	25.27	2.39	30.57	0
2005-2006	31309	1	48	60	1	3	0	0.75	3658.742709	1	1	1	31.98	0	0	1	0	1	0	0	1182	4.9	50.055	1007	0	0	0.1	0.315	0	0	6.985	6.79	0.215	13.875	0
2005-2006	31311	2	44	71	1	1	0	1.52	13028.74696	1	1	0	23.77	0	1	1	0	1	0	0	1709.5	7.6	69.305	459.19	0	0.665	2.195	2.37	0	0	2.35	3.75	0.175	8.96	0
2005-2006	31314	1	55	28	1	3	0	5	6637.669659	2	0	0	27.19	1	0	0	0	1	0	0	3507.5	23.55	159.475	4960.19	1.49	0	0.5	2.685	0	0	2.56	20.865	3.675	23.925	0
2005-2006	31317	1	49	24	1	2	1	0.21	10418.79446	2	0	1	32.63	1	0	0	0	0	0	0	4030.5	12	154.83	192.56	0.425	1.165	0.08	1.165	0	0	7.04	66.385	1.51	74.67	0
2005-2006	31324	1	47	47	2	2	0	3.9	9962.947645	2	0	0	29.94	1	0	1	0	1	0	0	2196	20.35	85.845	1332.73	0	0.36	0.55	1.76	0.865	0.295	3.195	22.065	2.37	26.17	0
2005-2006	31325	2	44	27	1	1	0	1.63	26692.95725	1	0	1	42.65	0	0	0	0	1	0	0	2293	11.85	80.265	1896	0	0	0.995	1.355	0	0	9.095	19.455	0.36	29.545	0
2005-2006	31332	1	51	68	1	2	0	2.49	2591.82695	1	1	1	20.93	0	0	0	0	1	0	0	2343.5	10.45	108.555	651.76	0	0.685	0.79	2.08	0	0	6.805	21.585	1.29	29.865	0
2005-2006	31333	1	56	29	2	3	1	3.12	7169.795175	2	0	1	40.85	1	0	0	0	0	0	0	1252	4.4	65.985	4976	0	0.235	0	0.01	0	0.615	0.265	5.11	0.625	5.61	0
2005-2006	31334	1	56	55	2	2	1	0.31	11373.88532	2	0	0	43	0	0	1	0	1	0	0	1178.5	8.9	36.24	523.38	0.34	0	0	0.73	0.29	0	1.9	34.005	1.36	35.905	0
2005-2006	31336	1	46	23	2	1	0	1.51	20561.63055	1	1	1	31.05	1	0	0	0	1	0	1	2217.5	11.2	84.58	2960	0.55	0.44	0.77	1.195	0	0.14	4.585	34.945	1.115	40.74	0
2005-2006	31337	2	44	54	1	1	0	5	26717.266	2	1	1	36.3	1	1	1	0	1	0	0	2994	20.35	126.69	177.75	0.29	0	0.91	2.34	0	2.31	8.85	15.355	4.03	25.115	0
2005-2006	31339	2	54	85	2	3	1	4.46	9887.489018	1	0	0	24.69	0	0	0	0	1	0	0	1251	11.3	47.76	2152.75	1.225	0.22	0.275	1.27	0	0.22	3.955	5.785	2.44	10.235	0
2005-2006	31343	2	52	61	2	1	1	5	17633.92896	2	0	1	35.11	0	1	1	1	1	0	0	1571	18.65	47.09	977.63	0.13	0.65	0.58	1.94	0	0.97	4.99	5.735	2.46	11.955	0
2005-2006	31344	2	52	55	2	1	0	5	25330.82944	2	0	1	32.18	0	0	1	0	1	1	0	1435.5	13.65	62.755	1066.5	0.445	0.08	0.085	1.255	0.16	0.46	2.945	11.59	2.235	14.7	0
2005-2006	31345	1	46	67	2	1	0	2.5	24862.95291	1	2	1	26.15	0	0	1	0	1	0	0	950.5	15.65	32.37	1362.75	1.745	0	0.28	0.935	0.755	0	2.01	7.215	3.155	9.505	0
2005-2006	31348	1	49	62	1	2	0	5	4054.732638	1	2	0	31.16	0	1	1	0	1	0	0	1111.5	8.55	26.24	296	0.395	0	0.385	1.82	0	0	3.915	8.965	1.83	13.265	0
2005-2006	31358	2	51	62	2	2	0	0.72	4553.085131	2	0	0	30.71	0	1	1	0	1	0	0	1742	7.35	74.65	2162.63	0.33	0.93	0.245	1.575	0	0	5.48	7.52	1.66	14.175	0
2005-2006	31372	1	50	48	2	2	0	3.66	10814.3541	2	2	1	25.43	1	0	0	0	1	0	0	2114	17.15	89.415	829	0.67	0.465	1.96	2.44	0.285	0.25	6.88	9.64	1.685	18.945	0
2005-2006	31379	1	50	79	2	2	1	0.75	7130.243256	1	0	0	34.03	0	0	1	0	0	0	0	1630.5	13.5	64.395	710.4	0.86	1.185	0.94	2.49	0	0	1.995	9.905	2.41	14.025	0
2005-2006	31380	1	49	69	1	2	0	2.02	4054.732638	1	2	1	20.51	0	0	1	0	0	0	0	1458.5	10.7	55.895	1213.6	0.395	0	0	0.5	0.47	0	4.775	10.65	1.365	15.425	0
2005-2006	31382	2	57	61	1	2	0	5	3447.309485	2	0	1	25.54	0	0	1	0	1	0	0	2266	21.25	91.325	1803.5	0.76	0	1.41	2.705	0.37	1.725	2.98	13.425	4.15	17.815	0
2005-2006	31387	1	50	40	2	2	0	0.48	9303.475788	1	2	1	19.94	0	0	0	0	0	0	0	886	6.4	25.71	1510.48	0.06	1.11	0.065	0.48	0.045	0	3.345	5.465	0.52	9.985	0
2005-2006	31396	1	44	55	2	3	1	3.51	5050.810848	2	0	1	31.44	1	0	0	0	1	0	0	1794	12.3	47.425	4399.02	0.47	0.01	0.35	1.97	0	0.81	7.275	1.925	2.9	9.56	0
2005-2006	31399	2	46	59	1	1	1	3.67	29883.63519	2	2	0	25.28	0	0	0	0	1	1	0	1969.5	9.2	71.86	0	0	0.49	0.165	0.165	0	0.88	3.945	25.28	0.88	29.88	0
2005-2006	31403	1	48	21	2	2	0	2.79	8809.773991	2	0	1	29.15	1	0	0	0	1	0	0	489.5	2.7	3.56	859.13	0	3.71	0	0.16	0	0	0.29	0	0.16	4	0
2005-2006	31407	1	51	64	2	2	0	4.13	4042.790671	2	2	1	42.85	0	1	1	0	1	0	0	2297	19.65	117.755	7598.84	2.745	0	1.485	3.295	0.08	0.88	3.115	9.805	5.515	14.405	0
2005-2006	31410	1	50	42	1	1	0	3.54	33072.67054	2	0	1	24.88	1	0	0	0	0	0	0	2570	21.75	93.815	3729.6	1.29	0.745	0.25	2.56	0	0.295	13.045	15.56	3.895	29.6	0
2005-2006	31413	2	44	34	1	3	0	1.9	24609.59189	1	1	0	26.81	0	0	0	0	1	0	0	2235.5	12.3	116.98	0	0	0	0	0.715	0	0	9.315	15.755	0.715	25.07	0
2005-2006	31415	1	57	23	2	3	0	0.85	9101.430125	1	0	0	17	0	0	0	0	0	0	1	1650	17.1	43.665	118.4	1.135	0	0.915	1.015	0.76	0	6.765	27.815	1.995	35.495	0
2005-2006	31425	2	46	63	2	1	0	4.73	23388.7658	2	0	1	28.96	0	0	1	0	1	0	0	1349.5	11	54.185	5599.13	0.13	0.315	0.89	2.18	0.055	0.14	1.785	19.47	1.615	22.46	0
2005-2006	31429	2	51	40	1	2	0	2.61	7770.129063	1	0	1	27.01	1	0	1	0	0	0	0	2377	18.8	111.05	4025.6	0.025	0.13	1.845	2	0	0.45	5.095	13.485	0.63	20.555	1
2005-2006	31432	1	46	45	2	1	0	5	35609.16272	2	0	1	26.84	1	0	1	0	1	0	0	1092.5	5.3	45.065	2336.11	0.06	0.02	0.13	1.225	0	0.505	1.78	6.74	1.66	8.67	0
2005-2006	31434	1	50	57	1	1	0	1.18	11484.98127	1	2	0	26.91	0	1	1	0	1	1	1	1888	9	93.305	0	0.01	0	0	0.64	0.215	0	8.975	13.64	0.865	22.615	0
2005-2006	31435	2	54	38	1	2	0	2	8112.707448	1	0	0	28.11	0	0	0	0	1	0	0	648	11.45	12.495	1000	1.135	0.2	0.55	1.435	0	1.61	0.22	3.21	3.63	4.18	0
2005-2006	31442	2	55	67	1	3	0	1.8	5207.7281	2	1	0	29.37	0	1	1	0	1	0	0	2265	13.5	65.61	0	0.76	0	0.955	1.88	0	0.955	2.655	51.995	2.64	55.605	0
2005-2006	31447	2	44	85	1	1	1	0.71	3288.789324	1	0	0	26.48	0	0	1	0	1	1	0	1852	29.7	55.375	859.13	0.73	2.145	0.075	1.87	0	2.135	3.595	17.825	4.66	23.64	0
2005-2006	31452	1	55	54	2	2	0	3.2	9346.658933	2	2	1	28.46	0	0	1	0	1	0	1	1561	12.8	67.15	1006.4	1.31	0.25	1.305	1.765	0	0	2.86	15.865	1.77	20.28	0
2005-2006	31454	2	49	75	1	3	0	0.43	5342.188644	1	1	0	25.19	0	1	1	0	1	0	0	1495.5	7.15	55.02	325.88	0	0	0	1.075	0	0	7.21	6.905	1.075	14.115	1
2005-2006	31457	1	57	61	2	3	1	4.7	5689.980149	1	0	0	22.44	0	0	0	0	1	0	0	2002	16.4	84.61	2604.8	0.85	0.9	0.82	1.605	0	1.115	3.875	10.855	2.75	16.45	0
2005-2006	31460	2	51	37	1	2	1	1.24	10155.94739	2	0	1	34.68	1	0	1	0	0	0	0	1953	7.85	85.375	0	0	0	1.075	1.21	0	0	4.815	24.71	0.135	30.6	0
2005-2006	31463	2	50	48	1	2	1	3.98	8508.271364	1	2	1	28.5	0	0	1	1	0	0	0	452	3.45	9.77	3079.2	0	0.03	0	0.095	0	1.42	0.88	9.165	1.515	10.075	0
2005-2006	31464	1	44	64	1	1	0	5	17183.18782	2	2	1	28.41	0	1	1	0	0	0	0	1770	10.1	78.19	696.04	0	1.185	0.43	1.36	0	0.035	5.725	6.155	0.965	13.495	0
2005-2006	31469	2	52	74	2	1	0	5	14274.67635	2	1	1	24.54	0	0	0	0	1	0	0	2203.5	27.15	66.8	1540.5	0.405	0.82	0.97	3.595	0	2.265	4.98	14.825	5.295	21.595	0
2005-2006	31470	1	57	26	2	3	0	0.68	7281.1441	1	0	0	32.49	1	0	0	0	1	0	0	1379	8.55	48.84	0	0	0	0.43	0.665	0.37	0	2.06	23.225	0.605	25.715	0
2005-2006	31471	1	52	49	2	2	0	3.27	9264.60924	1	2	1	18.4	1	1	1	0	1	0	0	2076.5	10.8	51.885	2073.76	1.45	0	0	1.33	0	0.255	10.12	6.68	3.035	16.8	1
2005-2006	31483	2	47	50	1	1	0	5	32824.57759	2	0	0	32.55	0	0	1	0	1	0	0	1907.5	21.45	62.105	1422	0.93	1.495	0.37	0.775	0.395	1.495	8.6	7.73	3.225	18.195	0
2005-2006	31486	1	54	50	1	1	0	3.9	29009.81516	1	2	1	19.73	0	0	0	0	1	0	0	2262	10.6	115.13	0	0.075	0	0.845	1.195	0	0.595	4.03	16.82	1.02	21.695	0
2005-2006	31487	1	56	37	2	2	1	1.57	12388.52491	2	0	0	20.05	0	0	0	0	1	0	0	1083.5	13.15	46.97	4577.07	1.11	0.31	0	0.87	0	0.65	2.985	3.065	2.63	6.36	0
2005-2006	31488	2	46	38	1	1	0	1.5	26431.85795	2	1	1	30.23	0	0	0	0	1	0	0	2778	13.75	114.97	1199.82	0	0.005	0.975	1.63	0	0	10.92	14.38	0.655	26.28	0
2005-2006	31491	2	50	46	2	2	1	5	8685.81792	2	0	1	38.73	0	0	0	0	1	0	0	2730.5	12.55	105.01	2280.63	0.995	0.01	0.105	0.795	0	0.435	5.46	41.885	2.12	47.46	0
2005-2006	31497	1	47	50	2	1	1	1.88	32235.73319	1	2	0	23.33	0	0	1	0	1	0	0	2126.5	8.35	69.59	5091.2	0.055	0	0.34	0.785	0	0	7.345	49.35	0.5	57.035	0
2005-2006	31502	2	46	38	2	1	0	1.92	31945.90262	1	0	1	28.24	1	0	0	0	0	0	0	1641.5	9.9	75.565	948.02	0.53	0	0	0.815	0	0.46	6.61	14.74	1.805	21.35	0
2005-2006	31503	1	46	47	1	1	0	1.49	33757.63442	2	0	1	30.41	1	0	1	0	1	0	0	2149.5	19.45	82.815	1598.4	0.965	0	0	1.96	0	1.815	7.66	9.21	4.74	16.87	0
2005-2006	31504	2	56	46	1	1	0	5	22476.6205	2	1	1	31.19	1	0	1	0	1	0	0	2211	14.65	57.1	3792.01	0.73	0	0.73	0.795	0.305	0.075	6.42	10.155	1.175	17.305	0
2005-2006	31506	2	44	73	1	1	0	1.29	13028.74696	1	1	0	25.02	0	0	1	1	1	0	0	1136	15.4	34.425	1022.06	0.63	0.86	0.88	4.135	0	1.43	0.3	7.955	5.315	9.995	0
2005-2006	31508	1	48	73	1	1	0	1.47	4874.009421	1	2	0	18.2	0	0	1	0	1	0	0	2376	7.9	92.26	0	0.035	0	0.335	0.47	0	0	7.13	43.925	0.17	51.39	0
2005-2006	31509	1	46	35	1	1	1	0.94	14612.97654	2	2	1	24.39	1	0	1	0	1	0	0	3092.5	20.2	137.8	2191.85	0.295	0	0.42	7.65	0	0.145	4.86	22.685	7.67	27.965	0
2005-2006	31512	1	50	51	1	3	0	0.57	6997.704209	1	1	1	31.32	0	0	1	0	1	0	0	3086.5	29.2	92.885	0	2.15	0	0.13	0.98	0.985	0	8.87	36.175	3.985	45.175	0
2005-2006	31517	1	56	51	2	1	1	1.09	18050.49605	1	0	1	35.17	1	0	1	0	1	1	1	1807	13.55	61.155	1155.37	0	0	0.415	1.625	0	1.195	3.64	33.815	2.405	37.87	0
2005-2006	31518	2	48	40	2	3	0	2.35	31744.81289	2	0	1	27.34	0	0	1	0	1	1	0	1506	15.85	52.275	2444.08	0.67	0.01	0	3.095	0.215	0.26	5.125	18.105	4.24	23.24	0
2005-2006	31519	2	47	57	2	1	1	5	36903.9921	1	1	1	46.24	0	1	0	0	1	0	0	1207.5	8.3	58.15	0	0.6	0	0	0.845	0	0	3.73	5.61	1.445	9.34	0
2005-2006	31520	2	49	53	1	2	1	1.22	8619.460133	1	0	0	25.73	0	1	1	0	1	0	0	1693.5	11.95	76.665	5925	0.13	0.405	0.13	0.305	0	0.84	2.45	22.32	1.145	25.305	0
2005-2006	31522	1	50	28	1	1	0	5	31094.29855	1	2	1	27.1	0	0	1	0	1	0	0	3586	12.6	126.125	710.4	1.64	0.03	0.595	1.29	0	0	9.93	59.455	2.335	70.01	0
2005-2006	31528	2	58	20	1	3	1	1.49	7410.636523	1	0	1	25.06	1	0	0	0	0	0	0	1952.5	22.35	50	1229.44	0.985	1.095	0.655	2.565	0.16	0.285	9.21	14.155	3.34	25.115	0
2005-2006	31529	2	47	42	2	1	1	4.22	36794.43002	1	2	1	30.33	1	0	0	0	1	0	0	1135	9.8	46.22	7406.25	0	0	0.415	1.29	0	0.185	4.45	1.425	1.06	6.29	0
2005-2006	31533	1	54	20	2	3	1	1.56	5846.846436	2	0	0	20.59	1	0	0	0	0	0	0	1341.5	11.8	42.205	2310.75	0.785	0.94	0	1.03	0	1.115	5.235	7.145	2.93	13.32	0
2005-2006	31534	1	51	23	1	2	1	0.53	6659.800951	1	2	1	24.83	0	0	0	0	0	0	0	2639.5	16.55	98.45	1657.6	0.955	0.095	1.72	2.12	0	0	8.69	11.28	1.355	21.785	0
2005-2006	31545	1	58	33	2	3	0	1.2	8707.346345	1	0	0	21.38	0	0	1	0	0	0	0	1903	24.45	55.835	651.77	0.37	0	1.55	3.985	0	1.615	6.84	9.07	4.42	17.46	0
2005-2006	31548	2	55	69	1	3	1	1.84	3471.818733	1	2	1	34.59	0	0	1	0	1	0	0	2396.5	32.95	101.535	0	0.935	0	0	2.29	1.35	1.065	7.36	5.885	5.64	13.245	0
2005-2006	31550	2	44	23	1	1	0	1.9	15364.25226	2	2	1	47.15	1	0	1	0	1	0	0	2259	7.2	56.63	0	0	0	0.02	0.405	0	0.52	6.035	59.735	0.905	65.79	0
2005-2006	31551	1	46	53	2	1	1	1.51	35715.19545	2	1	1	31.76	0	0	1	0	1	1	0	1215	15.05	54.03	1451.63	1.315	0.08	0.4	3.595	0	0.61	0	5.785	5.12	6.265	0
2005-2006	31553	1	58	48	1	3	0	2	6752.292829	1	1	1	31.22	0	0	1	0	1	0	0	3440	17.85	126.485	2725.5	0	0	0.525	1.665	0.65	0	8.925	30.945	1.79	40.395	0
2005-2006	31555	1	46	43	1	1	1	4.85	33757.63442	1	1	1	33.73	0	0	1	0	1	0	0	3575	22.85	109.1	2170.19	1.425	0.725	0.245	1.435	0	0.245	14.275	19.665	2.86	34.91	0
2005-2006	31563	2	49	61	2	1	0	3.64	22060.8762	1	1	0	40.51	0	0	1	0	0	0	1	1246.5	14.8	48.31	3377.25	0.735	0	0.925	1.535	0.57	0	4.32	3.155	1.915	8.4	0
2005-2006	31567	2	52	55	1	1	0	5	22530.72713	2	0	1	26.23	1	0	1	0	0	0	0	2426.5	15.15	92.69	2547.75	0	0.05	0.37	1.22	0.285	0	7.44	27.21	1.135	35.07	0
2005-2006	31569	1	47	62	2	1	0	5	22440.74283	1	1	1	28.08	1	1	1	0	0	0	0	1662	11.7	70.515	1480	0.91	0	0	0.755	0.05	0.76	3.47	5.14	2.475	8.61	0
2005-2006	31570	2	46	52	1	1	0	3.76	29883.63519	2	0	1	27.02	1	0	0	0	0	0	0	2152.5	16.6	85.815	503.63	1.38	0.375	0	0.76	0	0.925	8.18	13.315	3.065	21.87	0
2005-2006	31577	2	44	52	2	1	1	3.57	30037.66829	2	2	1	20.39	0	0	0	0	0	0	0	1471.5	11.55	66.555	355	0.045	0	0.63	2.3	0	0.26	2.865	11.89	1.975	15.385	0
2005-2006	31582	2	51	37	1	2	0	3.21	7311.201222	2	0	0	26.18	1	0	1	0	0	0	0	2916.5	18.8	114.615	385.12	2.265	0.11	0.285	0.905	0	0.38	9.48	39.465	3.265	49.34	0
2005-2006	31590	2	57	49	1	3	0	0.95	6453.883793	1	0	1	26.19	0	0	0	0	1	0	0	2936.5	37.4	82.165	6902.64	2.31	0.215	0.03	2.175	1.29	1.275	6.89	32.425	7.02	39.56	0
2005-2006	31591	1	44	51	1	2	0	3.88	6986.994263	2	2	1	26.1	0	0	1	0	0	0	0	1813.5	14.4	90.18	1184	2.55	0.305	0	0	0	0	2.62	5.81	2.55	8.735	0
2005-2006	31592	2	57	62	2	3	0	0.93	2825.592415	1	0	0	26.98	0	1	1	0	1	0	0	1354	31.45	32.875	3598.85	1.735	0.625	0.275	6.425	0.125	1.305	2.16	4.295	9.315	7.355	0
2005-2006	31593	1	57	58	2	3	0	5	7985.917239	1	2	1	28.62	1	1	1	0	1	0	0	831	4.6	28.055	4366.74	0	0	0.05	0.63	0	0.255	3.005	8.985	0.835	12.04	0
2005-2006	31599	1	49	42	1	1	0	2.9	37507.82911	2	0	0	33.71	0	0	1	0	1	0	0	2951	21.85	121.105	1702.44	1.815	0.495	0.245	0.64	0	0.66	10.41	19.315	2.87	30.465	0
2005-2006	31601	1	47	82	2	1	0	3.12	10101.48623	2	0	1	24.5	0	0	0	0	1	0	0	1991	19.75	83.7	547.86	1.485	0.01	0.45	1.985	0	2.15	3.74	13.7	5.17	17.9	1
2005-2006	31603	1	45	79	1	1	1	0.84	5161.967955	1	1	1	29.12	0	0	1	0	1	0	0	1057.5	5.15	34.22	710.4	0	0.5	0	0.46	0.29	0	0.615	15.565	0.75	16.68	0
2005-2006	31608	2	50	40	1	2	0	0.6	8508.271364	2	0	0	47.37	1	0	0	0	0	0	0	2086	20.05	79.365	1673.81	0	0.365	1.265	3.99	0.025	1.195	3.075	23.08	3.945	27.785	0
2005-2006	31609	2	58	44	1	3	0	1.49	6752.292829	1	1	1	26.15	0	1	0	0	1	0	0	1808	33.2	65.425	2003.52	0.975	0.12	1.135	2.76	0.645	3.05	6.43	4.16	6.295	11.845	1
2005-2006	31610	2	50	85	1	1	0	1.82	7264.133686	2	1	1	28.18	0	0	1	1	1	1	0	2493.5	15.45	137.97	118.5	0.255	0.005	0.85	3.44	0	0	6.53	8.395	2.845	15.78	0
2005-2006	31615	1	53	47	2	3	1	1.78	6031.142874	2	1	1	36.26	1	1	1	0	1	0	0	2362	17.3	73.105	5564.8	0.87	0.17	0.045	1.745	0	0.385	10.89	25.925	2.955	37.03	0
2005-2006	31619	2	55	31	2	1	1	3.21	38619.32135	2	0	1	30.72	0	1	0	0	1	0	0	2172	19.55	90.965	4529.66	1.405	0	0.29	1.25	0.14	0.655	4.365	9.58	3.16	14.235	0
2005-2006	31620	1	57	53	2	3	1	1.37	50720.80719	2	0	1	22.79	1	0	1	0	1	0	0	1568	15.45	53.93	4070.63	0.415	0.255	0.47	0.71	0.35	0.58	2.95	5.34	1.585	9.015	0
2005-2006	31622	2	50	71	2	2	0	3.03	6374.386684	1	0	0	30.21	0	0	1	0	1	0	0	805.5	10	13.53	992.44	1.675	0.57	0	0.32	0	0.08	2.525	11.07	2.075	14.165	0
2005-2006	31638	1	45	22	2	1	1	4.56	21188.41528	2	2	1	22.07	1	0	0	0	0	0	0	2774.5	20.45	76.39	259.22	1.145	1.475	0.695	1.145	0	2.27	7.06	28.545	3.865	37.775	1
2005-2006	31657	1	51	73	1	2	0	1.4	3182.56778	1	1	0	22.69	0	0	1	0	0	0	0	1027.5	6.85	27.485	5006.62	0.835	0.02	0	0.195	0	0	4.425	5.06	1.03	9.505	0
2005-2006	31658	2	51	46	2	2	0	3.57	8829.203851	2	0	0	30.08	0	1	0	0	1	0	0	2122.5	15.65	80.775	903.56	0.055	0	1.345	2.245	0	0.84	7.14	14.72	1.795	23.205	0
2005-2006	31661	1	51	48	1	2	0	2.49	6899.279145	2	0	1	24.82	0	0	1	0	1	0	0	1459.5	12.45	52.345	1842	0	0.035	0.61	1.095	0.525	0	4.525	5.03	1.01	10.2	0
2005-2006	31662	1	55	44	2	3	1	0.98	5946.12181	1	0	1	25.12	0	0	1	0	0	0	0	1524	14.95	53.825	296	1.14	0	0.305	0.905	0	0	6.545	14.665	1.74	21.515	0
2005-2006	31663	2	53	76	1	1	0	2.27	6691.271816	1	1	0	30.27	0	0	0	0	1	1	0	2388	17.3	65.67	0	0.29	0.76	0.52	1.435	0	1.935	5.065	52.135	3.14	58.48	0
2005-2006	31666	2	49	39	1	2	1	0.04	8110.368173	1	0	1	25.15	1	0	1	0	0	0	0	3570.5	16.45	164.735	1170.19	0	2.85	1.47	2.625	0	0	6.435	36.81	1.155	47.565	0
2005-2006	31668	2	49	85	2	1	1	1.53	10015.44666	2	0	0	21.13	1	0	0	0	0	1	0	1444	20.35	39	1422	1.005	0.505	0.25	2.225	0	1.86	3.94	4.295	4.84	8.99	1
2005-2006	31669	1	58	25	2	3	0	1.49	4545.865277	1	2	1	24.85	0	0	0	0	0	0	0	1006	11.25	19.085	4101.26	0	0.14	0.505	1.645	0.275	0	3.305	2.495	1.415	6.445	0
2005-2006	31674	1	47	28	2	1	0	3.72	22600.93557	2	1	1	32.98	0	1	0	0	1	0	0	1870.5	11.75	86.795	311.06	0.65	0.005	0.37	0.99	0	0.285	6.84	16.065	1.555	23.28	0
2005-2006	31680	2	58	24	2	3	0	0.53	446.3488693	1	0	1	27.79	0	0	0	0	1	0	0	3267.5	33.15	103.315	0	0	0.165	2.09	4.085	0.565	0.215	11.115	27.05	2.775	40.42	0
2005-2006	31681	1	44	22	1	2	1	3.66	6744.471423	1	2	1	35.71	0	0	0	0	0	0	0	1406	1.05	72.67	266.4	0	0.1	0.185	0.24	0	0	0.205	12.9	0.055	13.39	0
2005-2006	31691	1	46	52	1	2	1	3.62	9714.266537	2	0	1	20.92	1	0	1	0	1	0	0	6018	58.4	235	0	6.185	0.35	0.69	2.375	0	4.485	8.155	69.49	12.355	78.685	0
2005-2006	31699	2	51	31	1	2	0	2.65	7311.201222	2	0	1	27.13	0	0	0	0	0	0	0	2637.5	14.15	82.85	118.5	0.24	1.07	0.97	1.125	0	0	8.415	39.405	0.395	49.86	0
2005-2006	31702	1	52	22	1	3	1	1.46	26638.34779	2	0	1	23.75	0	0	0	0	0	0	0	2185.5	11.6	85.88	1036.88	0	0.505	0.075	1.7	0	0	8.35	4.12	1.625	13.05	0
2005-2006	31706	2	46	45	2	1	0	5	33497.80575	2	0	1	24.63	1	0	0	0	0	0	0	1442.5	19.05	36.615	1776.5	1.23	0	0.13	1.5	0.48	0.895	4.47	8.565	3.975	13.165	0
2005-2006	31707	1	47	75	2	1	0	2.92	18165.79514	1	0	1	38.61	0	0	1	0	1	0	0	1971	13.85	82.99	1970.06	1.005	0.62	0.435	1.175	0	1.315	3.655	9.545	3.06	14.255	0
2005-2006	31709	1	45	39	1	1	0	3.62	23775.50085	1	1	1	29.44	1	0	0	0	1	0	0	3620	6.35	127.935	1710.4	0	0.745	0.245	0.81	0	0	3.025	41.795	0.565	45.81	0
2005-2006	31710	2	50	42	1	1	0	2.83	28391.2943	2	1	1	47.88	0	0	1	0	1	0	0	3435	28.95	121.45	2332.73	1.75	0	0	2.78	0	0.76	9	59.195	5.29	68.195	0
2005-2006	31711	1	48	23	2	2	0	1.09	8809.773991	1	0	0	41.27	0	0	0	0	0	0	0	2343	11.1	98.02	622.12	0.03	0.745	0.095	0.4	0	2.055	5.965	32.515	2.39	39.32	1
2005-2006	31721	2	49	62	1	2	1	3.37	3238.041047	2	0	0	32.49	1	0	1	0	1	0	0	1549	11.9	66.075	1659	0.63	0	0.395	1.995	0	0	2.65	25.25	2.23	28.295	0
2005-2006	31724	2	58	37	2	3	0	5	32072.48071	2	0	1	19.18	0	0	0	0	1	0	0	1787	16.45	74.85	2177.44	0.61	0.01	0.325	2.65	0	0	7.665	6.55	2.935	14.55	0
2005-2006	31725	2	58	48	2	3	0	0.93	4985.879057	1	0	1	32.76	0	1	1	0	1	0	0	2712.5	29.25	120.39	4007.08	1.59	0	0.12	1.37	0.16	0.13	13.405	9.085	3.13	22.61	0
2005-2006	31729	1	57	80	1	1	1	3.63	11789.80428	1	1	0	26.16	0	0	1	0	1	0	0	2394.5	34.65	81.34	4352.41	3.69	0.015	0	1.345	0.39	2.345	8.875	8.72	7.77	17.61	0
2005-2006	31732	2	54	53	1	2	0	5	8621.946246	1	1	0	33.96	1	0	1	0	0	0	0	1243	6.9	24.625	1000.48	0.065	0.14	0	0	0	0.71	6.875	18.935	0.775	25.95	0
2005-2006	31733	2	44	79	1	1	0	2.65	13028.74696	2	1	0	23.47	0	0	1	0	0	0	0	1515	15.4	61.41	785.06	1.28	0	0.62	1.83	0	0.41	4.935	10.335	2.9	15.89	0
2005-2006	31734	2	55	64	1	3	1	5	2367.149136	2	1	1	31.88	0	1	1	0	1	0	0	1921	20.1	62.18	1481.26	1.96	0.37	0	1.91	0	0.465	8.58	11.635	4.335	20.585	0
2005-2006	31736	2	58	79	1	2	1	2.24	4236.204394	1	2	0	22.99	0	1	1	1	1	0	0	2688.5	9.2	128.98	859.12	0.02	1.305	0.195	1.515	0	0	5.74	19.885	1.34	27.125	0
2005-2006	31739	2	46	27	1	1	0	1.5	29856.44552	2	2	1	25.41	1	0	0	0	1	0	0	960	4.85	26.865	592	0	0	0	0	0	0.79	3.555	12.57	0.79	16.125	0
2005-2006	31741	2	49	75	1	2	0	1.71	3976.069895	2	1	0	27.5	0	1	1	0	1	1	0	1800	9.75	65.445	474	0.065	0	0.21	1.565	0	0.095	4.955	25.845	1.515	31.01	0
2005-2006	31744	2	50	65	2	1	0	3.41	21776.2967	1	0	1	30.65	0	1	1	0	1	0	0	1385.5	16.45	52.085	3836.48	0.685	0.155	0	1.685	0	1.83	4.64	2.225	4.2	7.02	0
2005-2006	31746	2	46	77	2	1	1	1	13681.93942	1	0	0	27.66	0	1	1	1	1	0	1	1724	16.25	73.17	755.44	0.89	0	0.08	0.88	0.39	1.355	4.395	9.315	3.435	13.79	1
2005-2006	31747	1	46	37	1	1	0	5	28097.85029	2	0	1	32.83	1	0	1	0	1	0	0	2377	14.4	79.5	4532.62	0.94	0	0.785	2.03	0	0.335	7.56	25.2	2.52	33.545	0
2005-2006	31748	1	46	50	1	1	0	0.5	11722.84526	2	0	1	23.04	0	0	1	0	1	0	1	2696	17.1	100.37	3815.2	2.535	0	0.92	1.525	0	0	5.265	34.67	3.14	40.855	0
2005-2006	31751	2	52	25	2	1	1	0.72	18244.31666	1	2	1	16.58	0	0	0	0	0	0	0	2107	8	98.525	474	0	0.005	0.725	1.08	0	0	8.23	16.615	0.355	25.575	0
2005-2006	31752	2	55	51	1	3	0	3.03	8122.73704	1	2	1	26.1	0	0	1	0	0	0	0	2609.5	16.25	93.83	2058.95	0.14	0	0.275	2.175	0	0	5.615	17.545	2.04	23.435	0
2005-2006	31757	2	50	27	1	1	0	3.92	26692.95725	1	2	0	36.75	0	0	0	0	0	0	0	3233.5	12.8	79.22	0	0	0	0	0.405	0	0	8.305	95.04	0.405	103.345	0
2005-2006	31762	1	56	70	2	3	1	0.62	2577.758348	1	0	0	27.37	0	1	1	0	1	0	0	398.5	6.05	8.91	518.44	0.095	0	0	0.17	0.045	0	3.57	3	0.31	6.57	0
2005-2006	31764	2	58	51	2	3	1	2.51	4985.879057	1	2	1	26.15	0	0	0	0	1	0	0	1289.5	9.15	56.285	1095.32	0.015	0.43	0.205	0.85	0.325	0.73	2.01	12.285	1.715	14.93	0
2005-2006	31765	2	56	70	1	1	0	5	14572.83546	2	1	1	35.24	0	1	1	0	1	0	0	1807.5	10.25	68.695	118.5	0.36	0.875	0.38	0.625	0	0.14	5.035	25.975	0.745	32.265	0
2005-2006	31767	2	44	45	2	1	0	5	29948.49123	1	2	1	39.44	0	0	1	0	1	0	0	1167	10.05	42.425	0	2	0	0	1.02	0	0.885	3.305	3.09	3.905	6.395	0
2005-2006	31771	1	52	32	1	3	0	1.16	8404.644844	1	1	1	29.7	0	0	0	0	1	0	0	2545.5	18.5	101.03	2504.42	0	0.9	0.825	1.57	0	0	10.375	20.59	0.745	32.69	0
2005-2006	31779	1	53	55	1	3	0	0.12	6666.883744	1	2	0	23.65	0	0	0	0	1	0	0	2283.5	35.95	77.905	0	0	0.3	0	1.465	2.165	0	13.21	13.32	3.63	26.83	0
2005-2006	31781	1	52	58	2	2	0	1.45	9264.60924	2	2	1	47.52	0	1	1	0	0	0	0	2066.5	13.65	101.2	740.33	0	0.25	0.29	1.735	0	0.14	4.97	9.065	1.585	14.575	0
2005-2006	31785	1	55	83	2	1	1	5	9557.698817	2	1	0	20.1	0	0	1	0	0	1	0	1770	17.25	54.83	1065.6	1.235	1.49	0	1.03	0.39	0.5	2.98	3.65	3.155	8.12	0
2005-2006	31786	1	44	27	1	1	1	4.18	22827.79041	2	0	1	23.19	1	0	0	0	0	0	0	3695.5	10.85	154.44	2147.81	0	0	0.19	0.735	0	0	9.85	24.665	0.545	34.705	0
2005-2006	31787	1	53	58	1	1	1	1.04	10942.02222	2	2	0	26.16	0	0	1	0	1	0	0	5054.5	25.8	122.17	2441.98	0.095	0.91	1.33	2.35	0.37	0.535	8.67	141.01	2.02	151.92	0
2005-2006	31793	2	49	27	2	3	1	0.93	5499.037301	1	0	1	27.14	1	0	0	0	1	0	0	756.5	2.8	26.715	1000	0	0	0.295	0.295	0	0	3.22	9.615	0	13.13	0
2005-2006	31795	2	58	60	2	3	0	1.55	1776.223821	1	0	0	24.7	0	0	1	0	1	0	0	1542.5	23.25	52.305	0	1.335	1.885	0.285	1.86	0.67	0.27	4.205	4.91	3.85	11.285	0
2005-2006	31796	2	52	60	1	2	0	3.63	2588.26464	1	1	1	38.06	0	1	1	1	1	0	0	1697.5	14.1	73.86	828.6	1.09	0	0.47	0.89	0	1.525	6.855	4.26	3.035	11.585	0
2005-2006	31799	1	45	47	2	1	0	5	30131.33283	2	0	1	23.05	1	0	1	0	1	0	0	2063	10.55	85.805	2812.18	0.035	0.055	0.35	1.565	0	0.185	5.185	6.465	1.435	12.055	0
2005-2006	31800	2	52	60	2	1	1	5	17633.92896	1	0	1	23.35	0	0	0	0	1	1	0	1197	15.35	31.285	3005.3	0	0	0	0.67	0.945	0.63	2.78	13.565	2.245	16.345	0
2005-2006	31802	2	56	60	2	1	0	4.07	16554.33406	1	1	1	29.29	0	1	1	0	1	0	0	1149	6.35	46.875	3051.37	0.42	0	0.19	0.685	0	0	3.755	10.03	0.915	13.975	0
2005-2006	31807	2	44	57	2	3	1	5	25466.14105	2	0	1	45.79	1	0	1	0	1	0	0	1755.5	6.25	75.97	677.75	0	0	0.49	1.08	0	0	4.97	15.41	0.59	20.87	0
2005-2006	31813	1	55	47	2	3	1	0.39	5946.12181	2	2	1	29.76	0	0	0	0	1	0	0	1547	15.2	56.495	1420.8	0.505	0	0	2.785	0.32	0	6.73	17.44	3.61	24.17	0
2005-2006	31814	2	47	58	1	1	0	0.87	12113.04554	2	1	0	29.53	0	0	1	0	1	0	0	2926	19.8	138.635	888.75	0.255	0	1.49	2.23	0	1.14	9.735	17.285	2.135	28.51	0
2005-2006	31820	2	58	58	1	3	1	2.36	5071.300301	1	0	0	25.09	0	0	0	1	1	0	0	2109	45.35	38.425	133.32	0.395	0	1	1.505	1.17	7.25	5.68	4.765	9.32	11.445	0
2005-2006	31827	1	49	46	2	2	1	1.46	11018.67381	1	2	1	25.97	0	1	1	0	0	0	0	1619.5	7.35	79.675	1140.19	0.25	0.31	0.245	0.905	0	0.885	4.38	8.55	1.795	13.485	0
2005-2006	31830	1	58	62	2	3	0	0.94	1776.223821	1	0	1	26.17	0	0	0	0	1	0	0	2723.5	16.95	84.04	1007.26	0.25	0.275	0.925	1.425	0	1.045	9.68	40.165	1.795	51.045	0
2005-2006	31831	1	46	46	1	1	0	4.26	33757.63442	1	0	1	33.04	0	0	0	0	0	0	0	2790.5	13.2	139.105	1480.8	0.315	0.035	0.48	1.14	0.215	0.245	10.045	20.93	1.435	31.49	0
2005-2006	31833	1	56	41	1	3	0	1.33	7359.763185	1	0	0	26.65	0	0	0	0	0	0	0	1185	15.25	35.55	0	0	0	0.575	0.78	0.065	0	8.16	13.525	0.27	22.26	1
2005-2006	31843	1	51	54	2	2	0	5	7839.656394	2	2	1	28.86	0	0	1	0	0	0	0	1513	9.3	57.77	2368	2.21	0	0.245	0.245	0	0	3.165	10.22	2.21	13.63	0
2005-2006	31852	1	56	20	2	3	0	0.8	7169.795175	1	0	1	26.59	0	0	0	0	1	0	0	3152.5	22.25	112.615	1880.69	0	2.835	0.245	1.775	0.11	1.685	12.99	8.86	3.325	24.93	0
2005-2006	31857	1	44	74	2	1	1	5	14476.05626	2	1	1	22.48	0	0	0	0	1	1	0	1882	11.15	95.285	1539.2	0.06	0.01	0.36	1.155	0	1.57	3.29	1.355	2.425	5.015	0
2005-2006	31858	1	56	37	1	2	0	1.82	9418.376293	1	0	0	30.32	0	1	0	0	1	0	0	2297	12.75	105.265	1474.48	0	0.05	1.04	2.48	0.07	1.415	4.33	14.385	2.925	19.805	0
2005-2006	31859	1	49	46	2	1	0	5	39565.04694	2	0	1	26.81	0	0	0	0	0	0	0	2613	17.4	113.89	0	0.125	0.045	0.275	0.89	0	2.535	7.75	24.9	3.275	32.97	0
2005-2006	31861	1	56	22	2	3	0	5	25776.64881	2	0	1	20.9	0	0	0	0	0	0	0	1458.5	11.55	56.05	4277.82	0	0.025	0.035	0.45	0.255	1.005	6.415	7.095	1.675	13.57	1
2005-2006	31863	1	52	29	2	2	1	5	9254.669334	2	0	1	21.29	1	0	0	0	0	0	0	1703	7.95	66.53	947.25	0.22	0.17	0.605	0.85	0	0.015	4.245	16.785	0.48	21.805	0
2005-2006	31868	2	55	22	1	2	1	3.64	10663.79087	2	1	1	42.51	0	0	1	0	1	0	0	3005.5	12.35	102.985	355.5	0.455	0	0	1.105	0	0.66	9.53	58.78	2.22	68.31	0
2005-2006	31870	2	52	21	2	1	0	2.27	17742.60221	2	0	0	19.42	0	0	0	0	0	0	0	1348.5	12.15	46.795	2325.57	0.005	0.105	0.27	0.465	0.76	0	4.815	17.765	0.96	22.955	0
2005-2006	31873	1	54	32	1	2	0	3.27	8347.119918	1	0	1	31.67	1	0	0	0	1	0	0	1319.5	5.95	58.205	1243.86	0.34	0	0	0.62	0	0	6.965	9.08	0.96	16.045	0
2005-2006	31874	1	46	29	2	3	0	3.54	6197.501144	1	0	1	23.57	1	0	0	0	0	0	0	3101.5	27.7	148.925	2433.4	0.38	0	1.46	3.295	1.015	0.9	7.295	19.775	4.13	28.53	0
2005-2006	31877	1	49	62	1	2	1	2.72	4054.732638	2	2	1	26.44	0	0	1	0	1	1	0	2320.5	5	105.795	622.13	0	0	0.2	0.295	0	0.13	6.385	24.965	0.225	31.55	0
2005-2006	31878	1	46	55	1	3	0	5	7142.632772	2	2	1	29.51	1	0	1	0	1	0	0	2130	13.55	118.645	473.6	0.165	0.5	0.51	2.56	0	0.385	4.91	8.41	2.6	14.33	0
2005-2006	31893	1	47	81	2	1	0	3.12	10187.90282	2	0	1	24.97	0	0	1	0	1	1	0	1513.5	28.1	40.515	1399.38	2.605	0.055	0.54	2.025	0.31	1.5	3.15	6.805	5.9	10.55	0
2005-2006	31897	2	49	79	1	1	0	2.27	13745.46745	2	0	1	43.21	0	1	1	0	1	0	0	1543.5	16.2	71.035	977.43	0.13	0	0	2.445	0	1.3	7.07	1.415	3.875	8.485	0
2005-2006	31898	1	48	73	1	1	1	3.12	4874.009421	2	2	0	24.44	0	0	0	0	0	1	1	1759	29.1	92.39	4708.58	1.35	0	1.4	3.17	0.215	2.05	1.4	2.09	5.385	4.89	0
2005-2006	31903	1	56	73	2	1	0	5	20738.40775	2	0	0	24.74	0	1	0	0	1	0	0	1561.5	22.55	79.3	3598.55	0.905	0	0.87	2.4	0	1.02	2.495	6.855	3.455	10.22	0
2005-2006	31913	2	46	48	2	1	0	5	33497.80575	2	2	1	22.48	0	0	0	0	1	0	0	1737.5	8.7	106.44	2458.87	0.705	0	0.235	1.44	0	0	1.775	8.665	1.91	10.675	0
2005-2006	31914	2	44	51	1	1	0	2.41	26717.266	1	1	1	22.06	0	0	0	0	1	0	0	2917.5	8.7	115.295	0	0.435	0	0.615	0.97	0	0	5.88	30.745	0.79	37.24	0
2005-2006	31922	1	46	31	1	1	0	2.35	28097.85029	2	0	1	33.09	1	0	1	0	1	0	0	3456	23.9	191.8	3488.27	1.465	0	0.095	2.125	0.65	0.18	4.475	15.33	4.325	19.9	0
2005-2006	31926	1	45	51	2	1	0	2	18101.05719	1	0	1	41.56	0	0	1	0	1	0	0	2514	14.55	122.22	1303	0	0.745	0.92	2.285	0	1.475	7.065	14.415	2.84	23.145	0
2005-2006	31939	2	49	41	1	2	1	3.57	8619.460133	2	2	0	30.85	0	0	1	0	0	0	0	1589	6.55	79.74	785.06	0	0	0.075	0.515	0	0	4.195	19.04	0.44	23.31	0
2005-2006	31943	2	44	65	2	1	1	4.08	20910.57106	2	0	1	32.09	0	0	0	0	1	0	0	1472.5	17	58.325	2088.56	0.255	0.665	0	2.215	0	1.395	2.61	13.295	3.865	16.57	0
2005-2006	31944	1	44	66	2	1	1	2.61	17882.6995	2	2	1	27.88	0	1	1	0	1	1	0	1954.5	11.75	66.61	1162.78	0.56	0	0.015	0.385	0	0.26	5.555	35.78	1.19	41.35	1
2005-2006	31945	2	50	67	1	1	0	1.41	10230.4591	1	2	1	29.33	0	1	0	0	1	0	0	1833.5	15.4	107.205	0	0.015	0	0.005	5.455	0	0.055	2.265	6.83	5.52	9.1	0
2005-2006	31946	1	49	65	2	1	0	2.49	27625.02187	1	0	0	24.71	0	1	1	0	1	0	0	985	9.45	29.725	3788.8	0.73	0.03	0	0.51	0.11	0	3.135	8.52	1.35	11.685	0
2005-2006	31947	2	49	61	2	2	1	1.02	5050.770129	1	0	1	35.55	0	0	1	0	1	0	0	1420.5	13.35	46.485	488.81	0.2	0	0	1.385	0	0.325	5.195	15.175	1.91	20.37	0
2005-2006	31948	1	45	37	2	2	1	0.04	8752.161172	1	0	1	18.65	0	0	0	0	1	0	0	1535	4.75	79.835	237	0	1	0	0.02	0	0	5.685	6.735	0.02	13.42	0
2005-2006	31953	1	58	33	2	1	0	5	32103.58348	2	0	1	24.71	1	0	0	0	1	0	0	1514.5	14.1	48.25	2411.48	0.93	0	0.095	0.86	0	1.825	4.045	13.53	3.52	17.67	0
2005-2006	31960	2	58	56	1	3	0	0.93	5071.300301	1	1	0	26.85	0	1	0	0	1	0	0	2104.5	26.45	78.26	2813.87	0.85	0	0.235	0.655	0.97	0.515	9.79	8.835	2.755	18.86	0
2005-2006	31961	1	50	29	1	2	0	0.21	9186.811523	1	0	1	20.85	1	0	1	0	0	0	1	3115	22.25	105.99	770.24	1.325	0.165	0.465	0.8	0	1.37	11.15	48.445	3.03	60.225	0
2005-2006	31964	2	49	77	1	1	0	1.52	13745.46745	2	1	1	31.32	0	1	1	1	1	1	0	1662	23.15	58.305	1851.56	1.26	0.74	0.045	2.35	0.355	0.895	5.53	3.255	4.815	9.57	0
2005-2006	31967	2	51	63	2	2	1	1.75	4553.085131	1	1	0	33.98	0	0	0	0	1	0	0	1749.5	9.5	92.6	2870	0.005	0.005	0.11	0.57	0	0.475	3.98	14.715	0.94	18.81	0
2005-2006	31972	2	44	73	2	1	0	4.55	16927.12015	1	2	1	23.37	0	0	1	0	1	0	0	1863.5	11.9	108.45	266.63	0.13	0	0.465	1.365	0	0.85	4.215	9.775	1.88	14.455	0
2005-2006	31975	1	45	51	2	1	1	0.7	14823.13976	2	1	0	37.17	0	0	0	0	1	0	0	2029.5	20	72.5	3078.4	1.9	0	0	1.17	0.215	1.875	0.89	16.57	5.16	17.46	0
2005-2006	31978	2	47	46	2	1	0	5	36794.43002	2	1	0	34.17	0	0	1	0	1	0	0	1569	10.85	52.27	1659	0.11	0	0	1.505	0.115	0.71	6.91	12.655	2.44	19.565	0
2005-2006	31979	2	57	51	1	1	1	3.67	28703.94887	2	0	1	24.06	1	0	0	0	1	0	0	3997	36.3	162.56	1936.81	1	1.205	0	3.52	0.23	1.885	15.61	13.5	6.635	30.315	0
2005-2006	31991	2	54	33	2	3	1	1.15	8175.00767	2	0	0	21.93	1	0	0	0	0	0	1	973	8.45	28.54	1288.68	0.41	0.9	0.155	0.505	0	0	4.715	4.41	0.76	10.18	0
2005-2006	31993	2	56	61	2	2	1	2.38	3790.064149	2	2	0	22.06	0	0	1	0	1	0	0	1536	7.8	57.405	840.69	0.005	0.16	0	1.65	0	0.505	6.44	18.165	2.16	24.765	0
2005-2006	31996	1	54	28	2	3	0	1.39	5846.846436	1	0	0	27.99	0	0	0	0	1	0	0	2006	21.65	42.61	6636	1.835	1.585	0.535	1.62	0	0.72	7.65	11.6	3.64	21.37	0
2005-2006	31998	2	58	39	2	3	0	1.58	786.6798407	1	0	1	21.92	1	0	0	0	1	0	0	2094	13.7	63.49	2221.86	0.395	0.655	0.375	1.35	0	0.22	11.785	20.435	1.59	33.25	0
2005-2006	32001	1	46	41	2	3	0	2.98	30189.69221	2	2	0	26.72	0	1	0	0	1	0	0	1534.5	9.95	62.09	1881.19	0.375	0	0.71	2.09	0	0.805	3.03	14.53	2.56	18.27	0
2005-2006	32003	2	46	77	2	1	1	4.59	28610.40304	1	0	1	31.61	0	0	1	0	1	0	0	2529	14.8	116.505	429.56	1.48	0.155	0.095	0.43	0	0	7.805	25.015	1.815	33.07	0
2005-2006	32011	2	46	74	2	2	0	3.33	6846.390794	2	1	1	33.07	0	1	1	0	1	0	0	1262	10.25	56.025	4029.01	0.17	0	0.465	0.95	0	1.43	3.79	6.88	2.085	11.135	0
2005-2006	32012	1	50	30	2	2	1	2.88	11779.07912	2	1	0	36.26	1	0	0	0	0	0	0	1891.5	9.85	74.38	3331.32	0.85	0	0	0.245	0	0	10.315	18.07	1.095	28.385	0
2005-2006	32013	2	52	58	2	1	0	5	25330.82944	2	0	0	22.81	0	0	0	0	0	0	0	1323	27.8	29.29	4266	1.75	0.21	0	4.015	0	1.875	5.635	8.385	7.64	14.23	0
2005-2006	32015	2	51	60	2	2	1	3.27	4553.085131	2	2	0	23.55	0	0	0	0	1	0	0	2351.5	14.75	84.4	1999.7	0.52	0.08	0.105	1.45	0	0	7.335	37.25	1.865	44.77	0
2005-2006	32017	2	54	59	2	3	0	2.08	5206.764862	1	0	1	25.07	0	0	0	0	1	0	0	1121.5	13.85	34.485	0	2.025	0.58	0	0.615	0	0.665	2.935	8.12	3.305	11.635	0
2005-2006	32024	1	44	47	1	1	0	5	24280.20655	1	1	1	30.41	0	0	0	0	1	0	0	4434	22.1	193.345	1554.51	0	1.025	1.985	3.505	0.255	0	7.815	51.105	1.775	61.93	0
2005-2006	32030	2	44	80	1	1	0	1.14	6975.345061	1	1	0	21.39	1	0	0	0	1	1	0	3079	21	149.905	2425.29	1	0.04	0.735	2.06	0	0.325	8.545	23.795	2.65	33.115	1
2005-2006	32035	2	53	60	1	2	0	3.03	4002.78486	2	1	0	26.85	0	1	1	0	1	0	0	2068.5	14.85	82.92	355.5	0	0.5	0	0.335	0.925	0.255	5.08	21.15	1.515	26.73	0
2005-2006	32036	1	54	44	2	1	0	3.44	32518.30465	1	0	1	35.66	0	0	1	0	1	0	0	2989	21.35	99.52	929.8	0.025	0	0.15	2.285	0.08	0.74	10.11	38.47	2.98	48.73	0
2005-2006	32037	1	55	34	1	3	0	1.25	8479.078477	1	0	1	29.66	1	0	0	0	0	0	0	1204	12.2	46.67	1392.37	0.75	0	0.145	1.86	0	0	4.95	9.685	2.465	14.78	1
2005-2006	32039	2	46	77	1	1	0	0.98	5738.69735	1	0	1	25.63	1	0	0	0	1	0	0	2208	14.85	76.38	3229.14	0.415	0.37	1.85	2.465	0	0.91	6.11	11.815	1.94	20.145	0
2005-2006	32040	1	54	25	1	1	1	5	28983.42054	2	0	1	22.12	1	0	0	0	0	0	0	2667	15.5	76.315	237	0.855	0.83	0	0.86	0	0.96	8.31	43.16	2.675	52.3	0
2005-2006	32042	2	52	66	2	2	1	3.37	4037.2341	1	0	0	23.47	1	0	1	1	1	0	0	1051.5	22.35	37.955	2685	0.875	1	0	0.485	0.65	1.82	1.27	3.505	3.83	5.775	1
2005-2006	32044	2	51	53	2	2	1	5	8829.203851	2	1	1	27.23	0	0	1	0	1	0	0	1132	5.05	43.91	570.28	0.38	1.02	0.015	0.53	0	0.04	3.515	6.87	0.935	11.42	1
2005-2006	32046	2	51	33	2	2	1	4.69	9616.837938	2	0	1	32.13	1	0	0	0	0	0	0	699	2.75	25.975	3051.38	0	0.185	0.02	0.415	0	0	2.225	9.975	0.395	12.405	0
2005-2006	32048	2	49	29	2	1	1	5	22218.35727	2	0	1	24.97	1	0	0	0	1	0	0	2126	13.5	74.965	5185	0.91	0	0.46	0.74	0	1.18	2.285	13.695	2.37	16.44	0
2005-2006	32055	1	52	30	2	3	0	1.61	6458.156863	1	0	1	29.31	1	0	0	0	1	0	0	2242.5	14.05	93.85	947.2	0.265	0.71	0.75	3.39	0	0	2.885	24.72	2.905	29.065	0
2005-2006	32061	1	55	79	2	1	1	5	17042.09412	1	1	0	29.23	0	0	0	0	1	0	0	1069.5	12	42.695	859.12	0.025	1.65	0	0.92	0.16	0	3.53	6.725	1.105	11.905	0
2005-2006	32062	1	57	73	1	3	0	0.7	2367.149136	1	1	1	32.25	0	1	1	0	1	0	0	1589.5	14.35	91.4	237	0.625	0	0.405	2.98	0	0	3.915	6.88	3.2	11.2	0
2005-2006	32068	2	48	81	2	1	1	1.53	10618.29703	1	0	1	34.25	0	0	1	0	1	1	0	2078	16.95	93.43	1096.12	1.385	0.08	1.87	2.405	0	0.98	4.16	15.485	2.9	21.595	0
2005-2006	32075	2	44	85	2	1	1	1.63	9493.218094	1	1	1	26.25	0	0	1	0	1	0	1	1634	22.3	48.935	385.13	1.195	0.31	0.855	1.395	0.045	1.01	2.93	13.05	2.79	17.145	0
2005-2006	32079	1	55	50	1	3	0	5	26898.73751	2	1	1	27.98	1	1	1	0	1	0	0	2967	22.6	113.045	3406.3	2.12	0	0.29	2.225	0	0.87	6.495	28.935	4.925	35.72	0
2005-2006	32081	2	55	35	2	3	0	0.86	9638.096462	1	0	1	29.44	0	0	0	0	1	0	0	928	11.1	25.68	1659.02	1.26	0.04	0	0.195	0	1.45	4.74	3.335	2.905	8.115	0
2005-2006	32082	2	49	60	1	2	0	5	3238.041047	1	1	0	22.27	0	0	1	0	0	0	0	1690	12.25	70.17	3051.38	1.685	0.095	0	1.465	0	0.355	7.09	14.61	3.505	21.795	0
2005-2006	32084	2	50	79	1	1	0	1.97	13028.74696	1	1	1	27.45	0	0	1	0	0	0	0	987	6.1	37.685	0	0	0.005	0.325	0.42	0	0.745	4.025	3.7	0.84	8.055	1
2005-2006	32089	2	54	27	2	3	1	2.04	6347.398278	2	0	1	29.52	1	0	0	0	1	0	0	999	6.4	54.315	2314.69	0.43	0	0.16	0.34	0	0.13	2.66	2.54	0.74	5.36	0
2005-2006	32091	2	52	30	1	3	0	2.45	7102.184757	1	2	1	27.94	0	0	0	0	1	0	0	3737	29.35	141.58	459.19	0.41	0	0.64	4.965	0	0	13.91	26.69	4.735	41.24	0
2005-2006	32093	1	46	53	1	3	1	1.24	7142.632772	2	1	1	26.03	1	0	0	0	0	0	0	2893	15.05	108.55	3196.8	0	0	0	0.35	0.55	1.765	4.385	6.275	2.665	10.66	0
2005-2006	32094	1	46	45	2	1	0	5	35609.16272	1	1	1	34.16	0	0	0	0	0	0	0	2275.5	19.65	109.365	5254.91	0	0	0.275	1.705	0.3	1.525	6.89	16.035	3.255	23.2	0
2005-2006	32098	2	52	21	2	3	1	2.61	15899.58516	1	0	0	22.84	0	0	0	0	0	0	0	972	15	40.715	74.21	0.045	0	0.54	0.54	0.665	1.05	3.495	3.45	1.76	7.485	0
2005-2006	32099	1	50	65	1	2	1	2.73	3575.275878	1	2	1	36.47	0	0	1	0	1	0	0	2049	8.55	68.475	5427.88	0	0	1.23	1.43	0	0	3.13	36.035	0.2	40.395	0
2005-2006	32104	1	46	33	1	1	0	2.48	28097.85029	1	0	1	26.88	0	0	1	0	1	0	0	4051	17.55	200.065	651.2	0.355	0.265	2.965	3.315	0	0	6.61	41.005	0.705	50.845	0
2005-2006	32107	1	46	50	1	1	0	3.74	31767.19204	2	1	1	18.38	1	0	1	0	1	0	0	2697	32.85	86.53	2977.11	4.9	1.145	0.745	2.735	0.145	3.675	5.13	6.285	10.71	13.305	0
2005-2006	32109	2	52	32	1	3	0	4.25	19928.26426	1	1	1	29.23	0	0	1	0	1	0	0	2616	10.75	109.78	4147.5	0.085	0.79	0.72	0.89	0.27	0	6.09	22.065	0.525	29.665	0
2005-2006	32112	1	48	41	1	1	1	5	26971.16129	2	0	1	31.74	1	0	0	0	1	0	0	3138.5	14.7	116.665	3125.44	0.035	0.03	0.195	1.84	0	0.2	7.735	46.935	1.88	54.895	0
2005-2006	32113	2	58	62	2	3	0	1.68	2364.991749	1	0	0	32.89	1	0	0	0	1	0	0	1386	20.15	44.8	711	2.245	1.44	0.425	1.445	0	1.01	2.455	11.525	4.275	15.845	0
2005-2006	32118	1	49	62	1	1	0	4.36	26544.42296	2	0	1	31.42	0	0	1	0	1	0	0	2331.5	7.95	72.235	0	0	0.02	1.03	1.32	0	0.32	2.67	22.575	0.61	26.295	0
2005-2006	32122	2	45	22	1	3	1	2.71	10491.2763	2	0	1	32.93	0	0	0	0	0	0	0	724.5	1.9	23.185	1659	0.04	0.085	0	0.125	0	0.16	2.52	8.15	0.325	10.755	0
2005-2006	32127	2	53	49	2	1	0	5	39058.15377	2	2	0	21.7	1	0	1	0	1	0	0	1375.5	9.35	71.17	1185	0.025	0	0.14	1.845	0	0.31	0.84	13.4	2.04	14.38	0
2005-2006	32129	2	44	70	1	1	0	3.03	13028.74696	2	1	1	32.06	0	0	1	0	0	0	0	2138.5	25.3	71.3	2118.05	1.945	0.43	1.06	2.29	0	1.305	9.63	9.81	4.48	20.93	0
2005-2006	32130	1	55	20	2	1	1	3.9	21202.88532	2	0	1	22	1	0	0	0	0	0	0	1296.5	19.6	45.57	0	0.74	0	0.09	1.69	0	1.54	3	3.625	3.88	6.715	1
2005-2006	32133	2	52	30	2	3	0	5	6532.647926	2	0	1	29.3	0	0	0	0	1	0	0	2174.5	33.1	71.04	1096.13	0	1.24	2.95	4.51	0.325	0.51	7.38	7.19	2.395	18.76	0
2005-2006	32135	1	45	38	2	1	1	4.6	28735.39334	2	0	1	31.5	1	0	0	0	1	0	0	1148	8	55.48	1806.33	0	0.035	0	0.4	0	1.665	4.6	0.99	2.065	5.625	1
2005-2006	32136	1	49	42	2	1	0	2.9	39565.04694	2	0	0	33.4	0	0	1	0	1	0	0	2593.5	18.4	123.195	1243.2	0.19	0.005	0.15	2.25	0	0.725	5.595	13.07	3.015	18.82	0
2005-2006	32138	1	50	47	2	1	0	5	34886.63016	2	0	1	25.45	1	0	0	0	1	0	0	1900.5	14.9	59.96	1406.13	0.395	0.115	0.54	2.77	0	0	6.295	20.915	2.625	27.865	0
2005-2006	32140	1	51	69	2	2	0	3.46	6324.664262	2	0	0	33.23	0	0	0	0	1	0	0	1893.5	14.45	62.93	2798.16	0.25	0.545	1.14	2.85	0	0.395	4.34	31.2	2.355	37.225	0
2005-2006	32143	1	51	58	1	2	1	3.97	6899.279145	1	0	0	26.69	0	1	0	0	1	0	0	2124	17.8	90.04	1065	0.8	0	1.3	2.345	0	0	3.995	10.78	1.845	16.075	0
2005-2006	32145	2	48	21	2	1	1	1.05	22344.66587	2	2	1	23.28	1	0	0	0	0	0	0	2551	10.4	78.955	2324.97	0.025	0.21	0.37	1.165	0	0.3	4.675	12.935	1.12	18.19	0
2005-2006	32153	1	46	43	2	1	0	5	35609.16272	1	1	1	28.8	0	0	1	0	0	0	0	2657.5	23.65	91.59	5537.49	4.405	0.175	0.255	1.36	0.37	2.57	3.4	30.02	8.45	33.85	0
2005-2006	32154	1	51	63	2	2	0	4.68	4042.790671	1	1	1	39.69	0	0	0	0	1	0	0	1414	17.1	69.7	1877.57	1.62	0.25	0.435	1.745	0.19	1.81	1.805	2.725	4.93	5.215	0
2005-2006	32161	1	44	38	2	3	1	2.34	24401.69406	1	0	1	19.63	0	0	0	0	0	0	0	1532	10.55	60.655	1733.06	1.38	0.09	0	1.345	0	0.145	3.715	11.04	2.87	14.845	0
2005-2006	32163	2	55	47	2	3	1	1.68	7348.168874	1	0	1	32.26	0	0	1	0	1	0	0	1222.5	9.1	31.12	474	0.43	0.045	0	0.255	0	0	6.645	15.115	0.685	21.805	0
2005-2006	32164	2	54	22	1	1	0	3.16	28169.47809	1	0	1	22.08	1	0	0	0	1	0	0	2711	19.8	124.995	2977.32	0	0	1.475	1.985	0	1.825	6.015	17.28	2.335	24.77	0
2005-2006	32167	1	49	75	1	1	0	3.66	17212.31901	1	1	0	38.75	0	1	1	0	1	0	0	1014	5.6	37.48	0	0.62	0.02	0	0.78	0	0	2.45	13.05	1.4	15.52	0
2005-2006	32175	2	52	51	1	3	0	5	22530.72713	2	0	1	25.55	0	0	0	0	1	0	0	2130	13.35	79.17	474	0	1.5	0.275	1.98	0	1.17	5.56	2.985	2.875	10.32	0
2005-2006	32179	2	58	53	2	3	1	1.57	4985.879057	1	2	1	30.94	0	0	1	0	1	0	0	946	13.3	29.895	6481.53	2.335	0	0.295	0.675	0	1.125	0	5.665	3.84	5.96	0
2005-2006	32193	1	57	76	1	1	1	3.13	17617.06414	2	1	1	25.75	1	1	1	1	1	0	0	2268	15.55	82.245	4488.19	0.54	0.99	0.26	1.995	0.04	1.355	2.635	6.035	3.67	9.92	0
2005-2006	32198	2	46	21	2	1	1	5	23555.72597	2	2	1	21.14	1	0	0	0	0	0	0	3092	21	146.925	474	0.005	0	2.475	3.44	0.325	1.045	4.435	9.915	2.34	16.825	0
2005-2006	32199	1	49	27	2	1	1	2.73	27822.22247	2	0	1	19.37	0	0	0	0	0	0	0	2134	8.05	93.52	0	0	0.25	0	0.455	0	0	7.65	19.51	0.455	27.41	0
2005-2006	32201	2	54	53	2	1	1	4.05	31699.20181	2	1	1	40.36	0	1	1	0	1	NA	0	1152.5	15.8	34.96	3836.44	0.95	0	0.08	1.74	0	0.705	2.77	10.3	3.315	13.15	0
2005-2006	32208	2	48	36	2	3	0	3.63	7562.739924	1	0	1	22.9	0	0	0	0	0	0	0	2844	16.45	114.335	2826.24	0.02	0.13	0.64	1.01	0	1.205	14.395	20.465	1.595	35.63	0
2005-2006	32211	2	55	55	1	1	0	5	36126.25144	2	1	1	27.68	1	0	1	0	1	0	0	1464.5	11.6	55.605	1185	0.395	0	0.78	1.24	0	0.91	4.2	16.945	1.765	21.925	0
2005-2006	32212	2	49	46	1	1	1	2.73	29953.11926	1	2	1	31.27	0	0	1	0	1	0	0	2474.5	13.5	107.21	0	0	0	0	1.345	0.29	0.305	7.78	25.29	1.94	33.07	0
2005-2006	32214	1	47	45	2	1	0	0.97	13995.11952	1	2	1	29.04	1	0	0	0	1	1	0	1593.5	17.2	63.12	5524.16	1	0.315	0.505	1.125	0	0.425	4.36	13.205	2.045	18.385	0
2005-2006	32216	1	49	53	2	1	0	3.12	39682.85903	2	0	1	26.39	0	0	1	0	1	0	0	2075.5	11.95	77.585	500.88	0.405	0.275	0.605	1.67	0	0.21	3.75	34.62	1.68	39.25	1
2005-2006	32221	1	44	36	1	1	0	5	20209.40212	1	1	1	30.16	1	0	0	0	1	0	0	3403.5	12.95	135.415	1214.43	0.025	0.005	1.03	1.935	0	0	11.92	21.62	0.93	34.575	0
2005-2006	32223	1	47	23	2	1	0	2.62	22600.93557	1	2	1	21.01	0	0	0	0	0	0	0	2615	7	77.59	0	0	0	0.245	0.66	0	0.345	6.67	49.94	0.76	56.855	0
2005-2006	32225	1	44	23	1	2	1	0.93	6744.471423	1	0	1	23.38	1	0	0	0	0	0	0	3426.5	12.55	129.265	1229.44	0	0.15	0.9	1.26	0	0.53	12.29	36.26	0.89	49.6	0
2005-2006	32226	2	52	40	1	2	1	5	6889.796503	2	1	1	19.03	0	0	1	0	0	0	0	2131	13.25	49.93	325.88	0	0.38	0	0.53	0	0.49	12.17	25.245	1.02	37.795	0
2005-2006	32230	1	50	59	1	1	0	4.29	31122.6155	2	0	1	25.8	0	0	0	0	0	0	0	3092	22.75	132.245	711	0.445	0.03	0.375	2.77	0	2.4	6.3	33.23	5.24	39.935	0
2005-2006	32239	2	53	60	2	1	0	4.77	27271.10001	1	2	1	21.11	0	0	1	0	1	0	0	935.5	6.15	37.65	1155.38	0	0	0.125	0.725	0	1.15	3.62	5.8	1.75	9.545	0
2005-2006	32240	1	44	35	2	2	1	3.51	8647.577273	2	0	1	33.71	1	0	0	0	1	0	0	1289	15.25	40.025	2368.4	0.955	0.115	0.215	2.845	0	0	5.505	9.71	3.585	15.545	0
2005-2006	32245	1	44	61	1	1	0	5	17183.18782	2	0	1	34.24	1	0	0	0	0	0	0	2119.5	17.7	96.94	5244.35	0.515	0.065	0	3.38	0	2.155	3.265	8.785	6.05	12.115	0
2005-2006	32249	1	44	21	1	1	1	5	22827.79041	1	0	1	42.8	1	0	1	0	0	0	0	2845	12.95	97.465	7584	1.255	0	0	0.155	0	0	8.895	10.325	1.41	19.22	0
2005-2006	32251	1	48	35	1	1	0	1.47	11675.25373	1	2	1	24.26	0	0	0	0	1	0	0	1657.5	4.8	53.965	0	0	0	0.46	0.64	0	0	3.725	41.47	0.18	45.655	0
2005-2006	32254	1	54	65	1	1	0	2.81	21816.72207	2	0	0	26.19	1	0	0	0	1	0	0	1552.5	11.75	32.85	1184	0.91	0	1.685	1.715	0	0	4.815	23.92	0.94	30.42	0
2005-2006	32256	2	45	42	2	3	0	0.85	3843.307249	1	0	1	26.26	0	0	0	0	1	0	0	1292.5	10.15	30.47	1896.01	0.13	0.36	0.055	1.175	0	1.92	4.94	16.965	3.17	22.32	0
2005-2006	32265	2	50	69	2	1	1	1.63	20910.57106	1	1	0	28.05	0	0	1	0	1	0	0	2196	18.3	69.13	5804.1	0.03	0.045	0.565	1.7	0	1.16	7.315	18.065	2.325	25.99	1
2005-2006	32266	1	57	32	1	1	0	3.62	39941.75827	1	0	1	22.73	0	0	0	0	0	0	0	2401.5	21.65	99.115	355.2	0	0	0.185	0.95	0.49	0	9.22	24.335	1.255	33.74	0
2005-2006	32268	2	46	65	1	1	1	1.63	11442.9114	1	2	1	37.1	1	0	1	0	1	0	0	1942	17.65	76	429.56	0.485	0	0.22	0.465	0.43	2.105	4.115	17.32	3.265	21.655	0
2005-2006	32270	2	44	57	2	1	0	2.71	30037.66829	2	0	0	49.61	0	0	1	0	1	1	0	1703.5	29.5	33.52	1303.5	2.085	0	0.15	1.945	0.09	1.995	4.64	16.84	5.965	21.63	0
2005-2006	32271	1	49	83	1	1	0	5	9215.150525	2	1	1	27.53	1	0	1	0	1	1	0	2761.5	30.05	92.62	2427.2	1.125	1.285	1.705	2.525	0	0.375	6.295	30.315	2.32	39.6	0
2005-2006	32273	1	56	28	1	3	0	1.33	8077.334801	1	0	1	25.78	1	0	0	0	1	0	0	996	8.85	25.69	177.75	0.395	0	0.3	1.065	0.37	0	0.95	9.65	1.53	10.9	0
2005-2006	32279	2	44	73	2	1	1	5	17627.92559	2	1	1	28.92	1	0	1	0	1	1	0	1711	23.75	50.85	0	0.485	0.03	0	1.245	0	2.78	4.88	3.335	4.51	8.245	0
2005-2006	32283	2	57	62	1	3	0	0.75	1880.807586	1	0	0	25.98	0	0	0	0	1	0	0	1968.5	37.3	61.05	148.13	0	0.01	0.495	2.855	1.68	0	8.095	11.485	4.04	20.085	0
2005-2006	32287	2	51	35	1	2	0	2.42	10155.94739	1	2	1	44.9	0	1	1	0	1	0	0	1554.5	6.65	69.69	2124.1	0	0.03	0.21	1.625	0	0.645	3.72	9.655	2.06	13.615	0
2005-2006	32290	2	48	43	2	1	0	5	31775.5979	1	2	1	31.48	0	0	0	0	1	0	0	1442.5	12.05	60.125	1333.13	0.585	0	0.045	1.815	0	0.39	4.755	8.56	2.745	13.36	0
2005-2006	32294	2	49	77	2	1	1	2.5	17858.29287	1	0	0	26.79	0	1	1	0	1	0	0	1245.5	13.9	52.485	474	1.085	0.12	0	0.775	0	0.91	4.165	10.915	2.77	15.2	0
2005-2006	32295	1	44	50	1	1	0	5	22848.57922	2	0	1	26.51	1	0	0	0	0	0	0	2169	14.75	75.645	710.6	0.625	0	0	1.045	0	1.7	4.475	41.575	3.37	46.05	0
2005-2006	32296	1	44	43	1	1	1	3.11	24280.20655	2	0	0	41.96	0	0	1	0	1	0	0	2410.5	12.2	89.415	29.63	0.19	0	1.33	1.97	0	0	5.925	37.51	0.83	44.765	0
2005-2006	32298	1	47	62	2	3	1	2.65	22147.65119	1	0	0	23.17	0	0	1	0	1	0	0	1458.5	12.75	48.51	2131.72	0.48	0	0.25	2.085	0	0.415	4.54	15.47	2.73	20.26	0
2005-2006	32300	2	45	53	1	2	1	5	5578.791069	2	2	1	17.2	1	0	1	0	0	0	0	1570.5	9.05	52.55	192.56	1.275	0.53	0.75	1.24	0	0	3.335	27.04	1.765	31.655	0
2005-2006	32303	1	48	30	1	2	0	1.55	7302.947191	1	2	1	20.66	0	0	0	0	0	0	0	2089.5	2.4	26.95	0	0	0.3	0	0.03	0	0	2.98	74.405	0.03	77.685	0
2005-2006	32304	2	46	34	1	1	0	0.99	13746.53634	1	2	1	24.8	1	0	1	0	1	0	0	1883	6.95	79.865	0	0	0.16	0	0.155	0	0	4.51	26.64	0.155	31.31	0
2005-2006	32312	2	46	83	1	1	0	2.2	7802.020878	1	1	1	19.68	0	0	1	0	1	0	0	1623.5	23.2	56.055	429.56	2.82	0.005	0.13	0.91	0.21	0.915	3.945	10.96	4.725	15.04	0
2005-2006	32316	2	46	85	2	1	1	0.51	10528.22971	1	1	0	22.8	0	0	1	0	0	0	0	2717	22.35	84.51	1362.75	0.815	0.385	0.795	2.63	0	4.425	4.47	52.01	7.075	57.66	0
2005-2006	32321	2	54	66	1	3	1	2.58	3238.974996	2	1	0	25.6	0	0	0	0	1	0	0	1508.5	19.2	41.685	237	1.605	0.005	0.44	1.935	0	1.77	3.39	10.98	4.87	14.815	0
2005-2006	32324	1	56	34	1	3	0	5	10318.1326	2	0	1	29.01	0	0	0	0	1	0	0	2253.5	15.45	70.395	1332.62	0.53	0.685	0.44	1.015	0	0.975	9.26	21.53	2.08	31.915	0
2005-2006	32325	1	51	36	1	3	1	2.73	10378.4474	1	1	1	28	1	0	0	0	1	0	0	1649	8.65	39.13	621.73	0	0	0.085	0.49	0	0	7.255	29.395	0.405	36.735	0
2005-2006	32328	2	50	81	2	1	0	1.14	9412.694003	2	1	1	23.7	0	0	1	1	1	0	0	2073	18.6	61.975	355.5	0.885	0.965	0.615	1.925	0.39	0.585	2.645	18.32	3.17	22.545	0
2005-2006	32333	1	47	45	2	1	0	1.22	32140.03043	1	1	1	31.56	1	0	0	0	1	0	0	1849.5	12.75	78.54	1436.61	0.06	0.53	0.725	1.145	0	0.625	5.02	17.26	1.105	23.535	0
2005-2006	32338	2	57	35	2	3	0	1.08	7657.905734	1	0	1	24.61	0	0	1	1	0	0	0	2636	34.7	69.395	755.44	0.665	0.075	0.51	1.47	1.285	0	13.755	26.905	2.91	41.245	0
2005-2006	32343	2	45	61	2	2	0	5	3269.020432	1	0	0	34.36	0	0	1	0	1	0	0	2022.5	16.3	84.915	1377.56	0.57	0.5	0.73	2.115	0	0.325	5.925	17.745	2.28	24.9	0
2005-2006	32345	2	52	24	2	1	1	1.43	17759.80837	2	0	1	25.1	1	0	0	0	0	0	0	1328	11.55	48.415	2961.5	0.255	0	0.175	1.57	0	0	5.405	4.63	1.65	10.21	0
2005-2006	32349	2	56	32	2	2	0	0.56	9195.493481	2	0	1	36.98	0	0	0	0	0	0	0	2283	7.45	92.12	1185	0.245	0.81	0.195	1.02	0	0.255	5.755	30.34	1.325	37.1	0
2005-2006	32350	1	49	76	1	2	1	2.19	4978.905498	1	1	1	27.46	0	0	1	1	1	1	0	3425.5	28	175.015	532.93	0.875	0	0	0.57	1.07	0	4.5	22.28	2.515	26.78	0
2005-2006	32357	1	51	31	1	2	1	4.13	6491.786392	2	2	1	24.01	0	0	0	0	0	0	0	562	3.7	27.77	1555.32	0	0	0.28	0.68	0	0.285	1.54	0.785	0.685	2.605	0
2005-2006	32358	1	56	53	1	3	0	1.4	7359.763185	1	2	0	24.28	0	0	0	0	1	0	0	3036.5	35.1	145.39	1643.69	0	0	0.395	1.395	1.295	0	13.925	9.38	2.295	23.7	0
2005-2006	32360	2	50	55	2	1	0	5	31281.26798	1	2	1	24.47	0	0	0	0	1	0	0	1512.5	5.6	56.215	0	0.16	0.375	0	0.185	0	0.105	5.405	11.83	0.45	17.61	0
2005-2006	32361	1	50	24	1	3	0	0.62	7679.975336	1	0	1	25.41	1	0	0	0	1	0	0	1403.5	7.65	64.595	1539	0.245	0.5	0.285	0.39	0.005	0	5.32	7.675	0.355	13.78	0
2005-2006	32362	2	51	28	2	2	1	2.05	7587.522462	1	0	1	19.27	0	0	0	0	0	0	0	2425.5	10.9	109.045	0	0	0	0.97	1.75	0	0	7.09	10.37	0.78	18.43	0
2005-2006	32368	1	51	42	2	2	0	3.94	6744.374448	2	0	1	25.29	0	1	1	0	0	0	0	1755.5	12.25	85.025	976.92	1.21	0.375	0.485	1.09	0	0	4.385	18.16	1.815	23.405	0
2005-2006	32370	1	54	31	1	1	0	1.86	25658.97049	2	0	1	24.47	1	0	1	0	0	0	0	2152	13.1	70.655	5006.65	0.1	0	0.61	1.1	0	1.42	4.27	19.465	2.01	24.345	0
2005-2006	32377	2	44	72	2	1	1	2.76	16927.12015	1	1	1	21.13	0	0	1	0	1	0	1	857.5	5	22.345	0	0	0.175	0	0	0	0	1.59	19.5	0	21.265	1
2005-2006	32378	2	56	20	2	2	1	1.49	6315.980491	1	0	0	36	1	0	0	0	1	0	0	1749	8.55	58.935	0	0.415	0	0.04	0.705	0	0	3.04	41.97	1.08	45.05	0
2005-2006	32382	2	52	38	2	1	0	4.1	24085.57093	2	0	1	23.33	0	0	1	0	0	0	0	1940.5	24.4	89.27	4769.63	1.205	0	0.045	2.345	0.215	1.935	2.425	6.24	5.655	8.71	0
2005-2006	32383	2	46	83	2	1	1	3.41	10618.29703	1	0	0	29.66	0	0	1	0	1	0	0	1663.5	16.05	43.74	3614.26	2.45	0	0	1.14	0	0.63	5.03	14.125	4.22	19.155	0
2005-2006	32386	2	45	34	1	1	0	5	16136.27088	2	2	1	24.78	1	0	0	0	0	0	0	2958.5	23.5	87.765	3495.76	3.26	0	0.03	1.525	0	0.44	10.17	11.655	5.195	21.855	0
2005-2006	32388	1	50	55	1	3	1	3.34	31122.6155	1	2	1	25.89	0	0	0	0	1	0	0	1298	6.75	53.6	78.99	0.455	0	0.21	1.25	0	0	3.02	20.525	1.495	23.755	0
2005-2006	32389	2	44	28	1	1	1	1.52	26692.95725	2	2	1	24.62	1	0	1	0	0	0	0	1432	14.85	28.165	829.3	3.465	0	0.825	1.07	0	0.395	2.59	14.94	4.105	18.355	0
2005-2006	32391	1	46	42	2	1	1	1.09	15505.72546	1	1	1	33.39	0	0	1	0	0	0	0	2214	17.05	56.475	1214.43	0	0.065	0.195	1.5	0.38	1.63	2.94	8.725	3.315	11.925	0
2005-2006	32394	2	46	20	1	3	1	2.56	21132.09296	2	0	1	30.5	1	0	0	0	0	0	0	1331.5	3.35	30.39	1685.66	0.05	1.04	0	0.2	0	1.13	2.16	8.46	1.38	11.66	0
2005-2006	32396	2	49	20	1	3	1	0.95	16209.45053	1	0	1	22.7	1	0	0	0	0	0	0	1669	12.2	43.375	962.81	0.75	0.65	0.195	0.585	0	2.835	3.14	16.78	3.975	20.765	0
2005-2006	32401	1	57	40	2	3	0	1.16	9185.211093	1	0	1	25.38	0	0	1	0	0	0	0	1620	5.65	52.89	375	0	1.9	0.515	1.305	0	0	1.565	39.95	0.79	43.93	1
2005-2006	32403	1	47	78	2	1	1	1.63	18165.79514	1	1	1	16.94	0	0	1	0	1	1	0	2518.5	12	120.735	4144	1.005	1.365	0.075	0.74	0	0	5.875	28.675	1.67	35.99	0
2005-2006	32406	2	50	50	1	1	0	5	26717.266	2	1	1	22.5	1	0	0	0	0	0	0	3990.5	37.65	194.51	3065.69	2.925	0	0.995	2.765	0	0.795	4.75	24.2	5.49	29.945	0
2005-2006	32409	2	55	24	2	3	0	1.54	7281.1441	1	0	1	27.58	0	0	0	0	0	0	0	1692.5	18.45	66.895	622.12	0.825	0	0.395	1.385	0.51	0	6.405	15.48	2.325	22.28	0
2005-2006	32414	2	47	78	2	1	0	1.97	20796.49799	1	0	0	22.86	0	1	1	0	1	0	0	1846.5	19.3	78.615	1496.06	1.335	0	1.15	2.945	0	1.415	4.315	10.305	4.545	15.77	1
2005-2006	32419	1	55	29	2	3	0	1.17	4922.052432	2	0	1	30.21	0	0	1	0	1	0	0	881.5	5.6	31.88	3184.04	0	0.215	0	1.57	0	0.385	2.12	12.62	1.955	14.955	0
2005-2006	32428	2	47	63	2	1	0	3.5	25690.5277	1	1	1	20.23	0	0	1	0	1	0	0	1786.5	16.85	61.94	1688.63	0.22	0.28	0.835	2.345	0	1.63	5.085	13.61	3.36	19.81	0
2005-2006	32429	2	57	21	1	1	1	5	28677.83254	2	0	1	27.89	1	0	0	0	1	0	0	1926.5	9.1	106.385	311.06	0.005	0	0.275	0.935	0	0.21	5.985	13.28	0.875	19.54	0
2005-2006	32436	2	44	51	2	1	0	4.24	30037.66829	1	2	1	23.61	0	0	0	0	1	0	0	2041.5	17.5	92.65	2417.39	1.02	0	1.41	3.29	0	0	4.94	7.45	2.9	13.8	0
2005-2006	32437	1	52	25	1	2	1	5	7870.300728	2	0	1	31.9	1	0	0	0	0	0	0	2760.5	17.75	61.865	4636.32	0.56	2.975	0	1.15	0	1.55	7.79	22.115	3.26	32.88	0
2005-2006	32440	2	47	72	1	1	0	1.19	6303.46058	1	0	1	36.45	0	0	0	1	0	0	0	1610.5	10.9	57.92	636.95	0.57	0.25	0.475	1.165	0.09	0.165	4.83	19.635	1.515	25.19	0
2005-2006	32441	2	44	38	2	1	0	2	28561.02253	2	1	1	36.85	1	0	0	0	1	0	0	3097.5	11.5	83.175	873.94	0.395	0	0.25	1.955	0	0	5.845	18.945	2.1	25.04	0
2005-2006	32447	2	50	65	1	1	0	3.41	20924.48045	2	1	1	26.74	1	0	0	0	0	0	0	2138	25.55	71.935	222.19	0.615	0	0.09	2.085	0	2.865	6.175	15.68	5.475	21.945	0
2005-2006	32452	2	49	74	1	1	0	5	13745.46745	2	1	1	25.99	0	0	1	0	1	0	0	1609	22.9	43.435	1392.38	0.915	1.145	0.16	0.595	0	2.335	3.05	7.015	3.685	11.37	0
2005-2006	32459	2	47	62	2	1	1	0.82	14557.26467	2	2	0	19.56	0	0	1	0	1	0	0	2174	14	97.28	311.06	0.43	0	1.385	1.995	0.235	0.345	5.595	17.075	1.62	24.055	0
2005-2006	32477	2	56	41	2	2	1	2.38	7349.576828	2	0	0	29.11	1	0	0	0	1	0	0	1281	11.15	46.695	6932.25	0.09	0.08	0.885	0.885	0	0.69	4.265	6.175	0.78	11.405	0
2005-2006	32483	1	54	40	1	3	0	0.47	6522.655707	1	1	1	25.46	0	0	1	0	1	0	0	1921.5	20.75	66.25	311.06	1.89	0.045	0	0.72	0.63	0	8.175	12.855	3.24	21.075	0
2005-2006	32488	2	52	50	2	1	0	5	25330.82944	2	0	0	37.11	1	0	0	0	1	0	0	2001	19.1	93.06	1792.31	1.105	0	0.685	2.01	0	0.58	8.31	11.855	3.01	20.85	0
2005-2006	32489	1	47	62	1	1	0	5	21562.93567	1	0	1	30.88	0	0	1	0	0	0	0	1204.5	12.35	55.62	740.62	0.735	0	0.71	1.905	0	0.075	2.725	5.145	2.005	8.58	0
2005-2006	32491	2	49	29	2	1	0	0.81	22218.35727	1	2	1	23.82	0	0	0	0	0	0	0	1377	6.35	40.595	3866.07	0	0.895	0.1	0.895	0	0	1.955	12.71	0.795	15.66	0
2005-2006	32494	1	56	37	1	1	1	1.95	28952.00281	1	0	1	27.32	0	0	0	0	1	0	0	1862.5	20.65	68.905	829	0	1.095	1.675	3.355	0	0.52	3.1	15.935	2.2	21.805	0
2005-2006	32497	2	44	74	2	1	1	1.22	12232.24727	1	1	0	24.9	1	0	1	0	0	0	0	2349	20.1	82.07	5095.5	0.395	0.65	0.91	1.22	0	1.52	5.335	29.485	2.225	36.38	1
2005-2006	32500	1	51	22	1	2	1	5	6659.800951	2	0	1	22.09	1	0	1	0	0	0	0	3371.5	9.6	109.245	0	0	0	0.815	1.38	0	0.26	2.61	56.52	0.825	59.945	0
2005-2006	32503	2	53	29	2	3	1	1.75	2146.968719	1	0	1	23.6	0	1	0	0	1	0	0	2999.5	27.8	114.225	4887.82	0.955	0	0.535	0.79	1.135	0	13.075	18.7	2.345	32.31	0
2005-2006	32506	1	44	25	1	1	0	4.83	22827.79041	2	1	1	26.63	1	0	1	0	1	0	0	3104.5	21.2	106.63	1110.34	2.495	1.335	1.335	2.06	0	0.34	6.005	30.64	3.56	39.315	0
2005-2006	32517	2	47	61	1	1	1	1.29	10292.91812	2	2	1	20.11	1	0	0	0	0	0	0	2854.5	22.55	108.725	236.8	1.74	0.75	1.365	1.795	0	0.82	5.075	33.1	2.99	40.29	0
2005-2006	32520	2	45	38	1	2	0	1	5653.081995	1	0	1	28.1	1	0	1	0	0	0	0	3332.5	24.45	134.345	1422	0.54	1.41	0.645	3.045	0	0.45	10.525	20.63	3.39	33.21	1
2005-2006	32521	1	50	53	1	1	0	1.17	11484.98127	1	2	1	20.41	0	0	0	0	0	0	0	2221.5	15.05	86.46	444.28	0	0.5	0.26	0.38	0.37	0.67	8.43	14.965	1.16	24.155	0
2005-2006	32523	2	54	35	1	1	0	3.5	24938.3887	1	0	1	29.63	0	0	0	0	0	0	0	3405	9.05	98.805	0	0	0	0.395	2.01	0	0.255	5.34	80.33	1.87	86.065	0
2005-2006	32531	2	55	55	1	1	1	0.08	36126.25144	2	2	1	26	0	0	1	0	1	0	0	787.5	4.75	20.26	4500	0	0	0.175	0.845	0.08	0	1.64	1.985	0.75	3.8	0
2005-2006	32540	2	51	60	2	2	0	0.55	4553.085131	1	0	1	33.84	0	0	1	0	1	0	1	1099.5	8.3	37.245	829.51	0.615	0.245	0.925	1.56	0	0	2.58	11.93	1.25	15.68	0
2005-2006	32548	2	46	64	1	1	0	5	22473.87512	1	1	1	22.87	0	0	1	0	1	1	0	2471	21.85	98.86	0	3.22	0.495	0.97	2.065	0	1.975	2.305	12.715	6.29	16.485	0
2005-2006	32550	2	44	56	1	1	0	3.5	26717.266	1	0	0	21.22	1	0	1	0	1	0	0	3166.5	19.65	140.825	2132.99	0.125	2.44	0.585	2.365	0	0.39	7.98	17.6	2.295	28.605	0
2005-2006	32552	1	49	26	2	2	0	1.74	10560.34144	1	0	0	37.48	0	0	0	0	0	0	0	2632.5	12.8	105.465	0	0	0.975	0.785	1.725	0	0	5.935	32.315	0.94	40.01	1
2005-2006	32556	2	56	41	2	1	1	5	23709.41124	2	1	1	26.97	1	0	1	0	0	1	0	1094	6.15	35.865	3612.65	0.34	0	0.16	1.395	0	0	3.29	1.865	1.575	5.315	0
2005-2006	32560	1	54	23	2	1	1	0.73	22866.93878	2	0	1	17.81	1	0	0	0	0	0	0	1608	19.1	72.805	3553.6	1.015	0	0	0.795	0.645	0.8	3.54	4.205	3.255	7.745	0
2005-2006	32564	1	49	43	1	2	1	4.97	6899.279145	1	2	1	32.47	0	0	1	0	1	0	0	3142	11.65	123.73	2503.31	0	0	0	1.86	0	2.71	6.915	61.665	4.57	68.58	0
2005-2006	32565	1	46	48	2	3	1	4.04	5610.587939	1	0	1	22.42	1	0	0	0	1	0	0	2259.5	18.25	57.52	2310.56	1.515	0.62	0.24	1.95	0	1.335	5.735	12.505	4.56	19.1	0
2005-2006	32566	2	52	43	1	2	0	5	6889.796503	1	0	1	30.92	0	0	1	0	1	0	0	1905	14.15	40.14	1296.73	1.18	1.055	0.09	0.285	0	1.09	4.405	17.035	2.465	22.585	0
2005-2006	32570	2	55	38	1	1	0	5	31953.40662	2	0	1	27.96	0	0	0	0	1	0	0	1923	15.35	59.885	2370	0.385	0	0.265	0.82	0.04	2.285	4.55	11.96	3.265	16.775	0
2005-2006	32573	2	51	46	1	2	1	4.08	7770.129063	2	0	1	29.95	1	0	0	0	0	0	0	2759.5	10.15	105.625	237	0	0.035	0.43	1.225	0	0	7.79	35.17	0.795	43.425	0
2005-2006	32575	1	54	24	2	1	1	2.34	18776.89097	2	1	1	23.84	1	0	0	0	0	0	1	1331	13.75	58.645	5328	0.105	0	0.08	2.57	0	0.745	3.28	4.18	3.34	7.54	0
2005-2006	32577	1	44	45	1	1	1	4.16	24280.20655	2	2	0	38.2	0	0	0	0	1	0	0	902	9.6	30.06	3389.56	0.38	0	0	0.875	0	1.145	1.05	9.125	2.4	10.175	0
2005-2006	32581	1	49	83	2	1	1	1.56	12435.13996	1	0	0	36.85	0	0	1	0	1	0	0	1239.5	12.65	24.845	1805.92	0.42	0.905	1.21	2.135	0	0.775	2.4	7.53	2.12	12.045	1
2005-2006	32586	1	49	67	2	1	0	2.57	27625.02187	2	0	1	27.98	0	0	1	0	1	0	0	1614	18.55	66.725	1776.6	1.54	0.015	0.525	1.105	0	1.82	3.635	10.265	3.94	14.44	0
2005-2006	32588	1	55	65	1	1	0	5	20229.09408	2	0	1	23.96	1	0	0	0	1	0	0	3111.5	30.55	102.685	2294.84	0.645	0.625	0.155	2.4	0.695	0.745	9.295	16.94	4.33	27.015	0
2005-2006	32591	1	51	52	2	2	0	3.87	6744.374448	1	0	1	41.25	0	0	0	0	1	0	1	1869.5	14.75	67.945	1555.32	0	0.1	0.965	1.3	0	1.265	4.5	14.59	1.6	20.155	0
2005-2006	32592	2	46	51	1	1	0	3.79	29883.63519	1	0	1	25.88	0	0	1	0	1	1	0	2142	10.5	71.445	44.44	0	0	1.3	1.3	0	0	8.185	16.125	0	25.61	0
2005-2006	32596	1	56	29	2	2	0	3.12	11361.68239	1	0	0	34.52	0	0	0	0	1	0	0	1905	12.9	74.765	3555.02	0.79	0	0.395	0.9	0.27	0	4.015	30.14	1.565	34.55	0
2005-2006	32599	2	46	45	2	1	0	2	33497.80575	1	1	1	24.38	0	0	1	0	1	0	0	828	3.2	36.115	1303	0	0	0	0.46	0	0	2.635	11.12	0.46	13.755	0
2005-2006	32605	1	52	39	1	2	0	1.49	7671.747481	1	0	1	36.95	0	0	0	0	1	0	0	2670.5	13	83.355	2003.54	0.18	0	0.635	1.21	0.31	0	6.255	58.665	1.065	65.555	1
2005-2006	32609	1	55	45	1	3	1	0.98	6047.994541	1	0	1	39.6	0	0	0	0	1	0	0	2177	19.2	66.61	0	0	0	0.34	2.745	0	0	10.525	29.375	2.405	40.24	0
2005-2006	32616	1	48	24	2	1	1	0.19	16428.01883	1	0	1	23.47	0	0	0	0	1	0	0	1815	10.75	68.945	1929.56	0	0	0.41	0.75	0	1.38	4.205	24.82	1.72	29.435	0
2005-2006	32619	1	57	52	1	3	0	3.41	10153.4213	1	0	1	27.95	0	0	1	0	1	0	0	1605.5	13	69.87	4642.37	0	0.88	0	0.42	0.76	0	7.55	3.12	1.18	11.55	0
2005-2006	32620	2	46	51	1	3	0	0.2	6719.12808	1	0	1	24.13	0	0	0	0	0	0	0	2329	25.15	90.595	192.56	1.675	0.075	0	0.355	0.665	0	15.18	10.85	2.695	26.105	0
2005-2006	32624	2	49	74	2	1	0	1.89	17858.29287	2	1	1	28.64	0	1	1	0	1	0	0	1063	8.45	35.225	296.25	0.035	0.755	0.465	1.155	0	0.355	3.625	8.365	1.08	13.21	0
2005-2006	32626	2	44	33	2	1	0	3.31	2649.627222	2	0	0	24.12	0	0	0	0	1	0	0	2499	17.05	141.585	3790.4	1.075	0	0.385	1.995	0	0.595	6.27	11.65	3.28	18.305	0
2005-2006	32629	2	47	71	2	1	0	3.03	20796.49799	1	0	0	22.01	0	0	1	0	1	0	0	782	13.55	26.93	680.75	1.285	0	0	2.045	0	1.105	1.545	5.15	4.435	6.695	0
2005-2006	32632	2	44	55	2	1	1	4.08	30037.66829	1	2	1	28.13	0	0	1	0	1	0	0	2700	20.05	156.975	355.2	0	1.12	0.98	2.35	0	0.26	4.405	18.03	1.63	24.535	0
2005-2006	32636	2	57	41	2	3	0	3.08	12543.02903	2	0	0	22	0	0	0	0	1	0	0	1614.5	13.65	44.395	7706.47	0.65	0.005	0	1.57	0.13	0.12	7.4	7.78	2.47	15.185	0
2005-2006	32641	2	58	50	1	3	0	2.3	5071.300301	2	1	1	26.52	0	1	0	0	0	0	0	1809	17.15	62.695	4025.6	0.055	0	0.29	1.175	0.43	2.995	5.52	4.885	4.365	10.695	0
2005-2006	32650	2	51	31	1	2	1	4.17	7311.201222	2	0	1	27.63	0	0	0	0	1	0	0	2379	12.45	93.56	1659	0.25	0	1.115	1.855	0	0	5.57	34.22	0.99	40.905	0
2005-2006	32651	2	56	39	2	3	0	0.82	7279.11043	1	0	0	28.83	1	0	0	0	1	0	0	1759	11.6	64.105	903.57	0	1.8	0	0.795	0	0	6.715	16.825	0.795	25.34	0
2005-2006	32653	2	55	20	1	3	0	0.7	8914.698059	1	2	1	28.73	1	0	0	0	0	0	0	3183.5	27.75	109.275	4346.65	0.07	0.045	0.04	2.505	0.92	0.96	12.655	41.32	4.415	54.06	0
2005-2006	32654	2	54	23	2	3	0	5	9846.834683	2	2	1	24.6	1	0	0	0	0	0	0	2225.5	11.6	68.485	2107.31	0.47	0	0.14	1.055	0	0	8.74	25.795	1.385	34.675	0
2005-2006	32656	2	45	20	2	3	0	1.87	5605.714566	2	0	1	22.49	1	0	0	0	0	0	0	2956	21.3	118.8	1259.06	0.745	0.495	0.35	1.785	0	2.205	9.625	24.63	4.385	35.1	0
2005-2006	32663	1	48	40	2	1	0	1.47	12388.52869	1	2	1	44.93	0	1	1	0	1	0	0	2457	12.9	103.11	0	0	0.1	1.575	1.78	0.415	0	2.53	51.21	0.62	55.415	0
2005-2006	32666	2	49	85	1	1	0	1.89	7359.063673	1	0	0	27.27	0	0	0	0	0	1	0	2052.5	9.75	81.44	1125.75	1.245	0.01	0.065	0.13	0	0.035	9.7	19.83	1.345	29.605	0
2005-2006	32671	2	56	29	2	1	0	2.69	25040.43654	2	2	1	17.3	0	0	1	0	0	0	0	3171.5	12.55	169.985	2087.06	0.015	0.03	0.45	2.51	0.11	0.47	4.68	29.06	2.655	34.22	0
2005-2006	32674	1	54	26	2	3	1	1.57	22844.78471	2	0	1	19.82	1	0	0	0	0	0	0	2200	15.5	106.245	2485.73	0	0	1.53	3.12	0	0.62	5.1	6.995	2.21	13.625	0
2005-2006	32677	1	56	53	2	3	1	3.12	7235.794955	2	0	0	31.92	0	1	1	0	1	0	0	2392.5	16.15	129.53	237	1.165	0.1	0.415	2.43	0	0.735	5.48	4.795	3.915	10.79	0
2005-2006	32681	2	54	67	2	1	1	0.98	12504.16674	2	0	1	25.38	0	0	1	0	1	0	0	2355.5	33.7	74.625	2003.54	2.195	0	0.065	1.95	0.425	0.04	6.495	17.345	4.545	23.905	0
2005-2006	32684	2	45	67	2	2	1	1.53	3417.61227	1	2	0	33.24	0	0	1	0	1	0	0	1536.5	13.8	60.785	2303.5	0.46	1.41	0.075	1.345	0	1.195	4.02	9.775	2.925	15.28	1
2005-2006	32689	1	47	31	2	1	1	0.78	18995.39445	1	2	1	23.72	0	0	0	0	1	0	0	2269.5	5.65	83.93	2710.7	0	0	0.895	1.43	0	0	2.115	28.63	0.535	31.64	0
2005-2006	32690	1	45	56	2	1	1	5	30221.05433	2	0	1	26.82	1	0	1	0	1	0	0	1866	26.5	62.36	2621.27	1.1	0.9	0	4.325	0.025	1.245	5.59	5.435	6.695	11.925	0
2005-2006	32691	1	45	43	1	2	1	2.18	8219.901166	1	2	1	23.89	0	0	0	0	0	0	0	2855	9.85	121.475	0	0	0.655	0.625	1.485	0.02	0	6.33	20.855	0.88	28.465	0
2005-2006	32693	1	55	21	2	3	1	0.79	5421.364689	2	1	1	24.55	1	0	0	0	1	0	0	1671.5	9.85	57.27	5168.06	0.63	0.135	0	0.46	0	0	7.68	17.83	1.09	25.645	0
2005-2006	32697	2	44	67	1	1	0	4.8	20092.61912	1	1	0	33.99	0	0	1	0	1	0	0	1316	12.05	55.54	2711	0	0.715	0.84	1.61	0.325	0.43	2.505	4.29	1.525	8.35	0
2005-2006	32703	2	45	71	1	1	0	3.64	9208.665577	2	1	0	28.51	1	0	1	1	1	1	0	2017	28.45	55.84	355.5	1.735	1.13	0.45	2.94	0	1.105	5.1	11.825	5.33	18.505	0
2005-2006	32709	2	57	47	2	1	0	1.25	14010.54113	2	0	1	44.32	0	0	1	0	1	1	0	1339.5	11.25	50.265	4206.75	0.055	1.215	0	0.31	0.11	1.87	4.375	6.13	2.345	11.72	0
2005-2006	32711	2	58	60	2	3	1	0	1776.223821	1	0	0	34.71	0	0	0	0	1	0	0	1715	28.4	55.565	2235.68	2.165	0.505	0	1.535	0.56	1.465	4.39	7.73	5.725	12.625	0
2005-2006	32713	1	54	45	2	3	1	4.42	29112.22594	2	0	0	25.29	0	0	0	0	1	0	0	1903.5	15.25	39.75	148.13	1.42	1.775	1.42	2.86	0	0.165	5.825	13.845	3.025	22.865	0
2005-2006	32714	2	48	26	2	1	0	2.76	22344.66587	2	1	1	19.34	1	0	0	0	0	0	0	1981.5	19.2	78.63	2458.88	1.4	0.055	0	1.35	0.47	1.135	3.735	11.86	4.355	15.65	0
2005-2006	32716	2	55	66	2	3	1	1.37	3556.237593	1	0	0	51.42	0	1	1	0	1	0	0	1392	19.6	34.16	2503.31	1.05	0.085	0.215	0.59	0.65	0.96	6.5	11.865	3.035	18.665	0
2005-2006	32717	1	55	42	2	3	0	1.13	5471.269724	1	0	1	27.02	0	0	0	0	1	0	0	2424.5	17.65	105.31	1896	0.48	0.04	0.21	1.93	0	0	9.145	21.5	2.2	30.895	0
2005-2006	32724	2	49	23	1	1	1	5	28161.35551	2	1	1	26.08	1	0	1	0	1	0	0	2965	11.85	96.35	311.06	0	0	0.38	1.15	0	0.855	7.205	21.945	1.625	29.53	0
2005-2006	32731	2	45	31	1	2	1	3.72	5249.290424	2	0	1	25.76	1	0	0	0	1	0	0	2392.5	20.9	56.035	0	0.03	0.21	0.09	0.15	1.215	1.035	5.105	27.985	2.34	33.39	0
2005-2006	32732	2	52	61	2	1	1	5	17633.92896	2	1	1	29.92	0	0	0	0	1	0	0	1681.5	18.7	51.015	1140.56	0.495	0	1.045	2.335	0	0.33	4.71	5.68	2.115	11.435	0
2005-2006	32733	2	48	40	2	1	0	5	31744.81289	2	1	1	24.88	1	0	0	0	1	0	0	1969.5	20.25	89.7	6487.88	0.06	0.125	0.655	3.39	0.1	1.625	4.655	5.1	4.52	10.535	0
2005-2006	32734	1	57	22	1	3	1	0.68	8914.698059	1	2	1	18.87	0	0	0	0	0	0	0	3167	19.8	106.87	518.44	0	0	0.79	2.11	0.245	0	7.685	57.685	1.565	66.16	0
2005-2006	32738	2	55	20	1	1	1	2.25	36093.38191	1	2	1	32.96	0	0	0	0	0	0	1	3872.5	25.65	82.355	1346.46	0.63	1.3	0	0.9	0.485	0	9.295	18.705	2.015	29.3	0
2005-2006	32742	1	45	55	1	1	0	2	12113.04554	1	2	1	17.97	0	0	0	0	0	0	0	1247.5	9.45	44.17	325.88	0.215	0	0	0.425	0	0.985	1.67	2.58	1.625	4.25	0
2005-2006	32745	2	49	43	2	3	1	2.04	26787.28728	1	2	0	24.21	0	0	0	0	1	0	0	1569.5	3.75	53.345	0	0.055	0	0.13	0.67	0	0	2.525	35.15	0.595	37.805	0
2005-2006	32749	2	46	58	2	1	0	2.49	28535.18363	2	2	1	33.01	0	0	0	0	1	0	0	1428	9.85	66.325	792.47	0.03	0.405	0.65	1.035	0	1.53	3.925	4.88	1.945	9.86	0
2005-2006	32755	1	54	31	1	2	1	2.93	8347.119918	1	2	1	18.27	0	0	0	0	1	0	0	3289	11.55	114.76	0	0	0	1.71	1.895	0	0.595	7.695	26.06	0.78	35.465	0
2005-2006	32759	2	45	38	2	3	0	3.31	19483.62168	2	0	1	24.52	1	0	0	0	1	0	0	2305.5	17.9	95	414.75	0.54	2.23	0.53	2.08	0	0.48	4.695	13.39	2.57	20.845	0
2005-2006	32761	1	52	85	1	1	1	4.7	6961.074637	2	1	0	25.7	0	0	1	0	1	1	0	1320	6.95	40.03	636.89	0.09	1.18	0.59	0.775	0	0	4.74	9.91	0.275	16.42	0
2005-2006	32768	2	46	28	2	1	1	1.78	23555.72597	1	0	0	26.24	0	0	0	0	1	0	0	1608.5	13.3	47.135	518.44	0.445	0.495	1.065	2.91	0	0.56	4.305	4.82	2.85	10.685	1
2005-2006	32775	2	49	69	1	2	1	2.04	3238.041047	1	1	1	38.68	0	1	1	0	1	0	0	1595.5	9.85	71.975	2192.25	0	0	0.525	1.565	0	1.155	3.545	9.97	2.195	14.04	0
2005-2006	32779	1	46	39	1	3	0	4.13	28097.85029	2	1	1	25.33	0	0	0	0	0	0	0	2611.5	11.4	104.49	1036.88	0	1.6	0.81	1.485	0	0	6.315	29.485	0.675	38.21	0
2005-2006	32799	1	52	31	1	1	1	5	23582.88178	2	1	1	25.29	0	0	1	0	1	0	0	1949.5	14.25	81.935	3006.34	0.485	0.67	1.34	2.285	0	0.73	2.59	8.4	2.16	13	0
2005-2006	32804	2	44	80	1	1	0	1.13	6975.345061	1	1	1	29.45	0	0	1	0	1	0	0	1738	14.1	56.66	0	0.385	0.495	0.47	2.07	0	1.54	3.865	5.395	3.525	10.225	0
2005-2006	32812	1	56	49	2	2	0	2.4	11373.88532	1	2	1	23.42	0	0	1	0	0	1	1	4239	18.15	156.865	2133	0	0	1.965	3.425	0.495	0	6.185	40.725	1.955	48.875	0
2005-2006	32813	2	55	41	2	3	1	0.51	7985.917239	1	2	0	49.4	0	1	1	0	1	0	0	2363.5	14.5	81.215	3885.81	0.79	0	0	0.51	0	0.02	11.08	23.535	1.32	34.615	0
2005-2006	32817	1	44	66	2	1	0	5	17882.6995	2	1	1	22.78	1	0	1	0	1	0	0	1784.5	17.65	67.835	2547.36	1.285	0	0.63	3.385	0.105	0.74	3.735	12.85	4.885	17.215	0
2005-2006	32821	2	49	60	2	1	0	4.55	22060.8762	2	0	0	39.36	1	1	1	0	1	0	0	1114.5	20.4	33.725	3925.31	1.87	0.135	0.605	2.385	0	1.35	2.8	5.22	5	8.76	0
2005-2006	32825	2	52	37	1	2	1	3.79	6482.863824	2	1	1	34.22	1	0	1	0	0	1	1	3441.5	16.35	94.045	1520.21	0	0.505	0.245	2.385	0	0	13.42	9.255	2.14	23.425	0
2005-2006	32829	1	44	21	1	1	1	2.09	22827.79041	2	2	1	22.35	1	0	1	0	0	0	1	2812.5	8.15	92.83	592	0.025	1.075	0.54	0.96	0	0	7.255	50.065	0.445	58.935	0
2005-2006	32832	1	44	75	2	1	0	2.65	14476.05626	1	1	0	15.98	0	0	1	0	0	1	0	1176	4.55	61.52	311.06	0.01	0.05	0	0	0	0.355	4.835	8.49	0.365	13.375	1
2005-2006	32835	1	55	33	1	3	0	1.16	8479.078477	2	0	1	31.91	0	1	1	0	0	0	0	1858.5	13.6	65.585	3073.61	0.395	1.12	0.105	0.9	0	1.97	7.54	7.555	3.16	16.32	0
2005-2006	32837	1	44	33	1	2	0	2.8	6574.320783	2	0	1	34.28	0	0	1	0	0	0	0	2054	7.65	70.205	1184	0.325	1.19	0.785	0.915	0	0	2.47	24.945	0.455	29.39	0
2005-2006	32842	2	44	53	2	1	0	5	30037.66829	2	1	1	21.75	1	0	0	0	0	0	0	1791	22.75	60.005	3816.83	3.125	0.745	0	1.52	0.49	0.125	4.385	7.25	5.26	12.38	0
2005-2006	32857	1	55	42	2	2	1	1.34	9346.658933	1	2	1	28.4	0	0	1	0	0	0	0	1446	6.35	28.505	500	0	0.05	0.275	0.59	0.08	0	1.635	26.415	0.395	28.375	1
2005-2006	32859	1	46	65	2	1	1	1	14088.32821	2	2	1	16.92	0	0	0	0	1	0	0	1403.5	15.45	35.775	0	1.3	0.09	0	0.55	0	1.36	5.43	19.515	3.21	25.035	0
2005-2006	32868	2	50	41	2	3	1	0	11513.84374	1	2	1	42.65	0	0	1	0	1	0	0	1594.5	8.45	59.49	0	0	0	0.11	1.225	0	0	2.53	20.4	1.115	23.04	0
2005-2006	32880	1	49	62	2	2	0	2.02	6324.664262	1	1	0	32.2	0	1	1	0	1	0	0	1594	10.95	70.28	3078.4	0.405	0.08	0.2	0.73	0	0.68	6.03	8.575	1.615	14.885	0
2005-2006	32885	1	44	48	2	1	0	3.57	25611.91982	2	1	1	29.27	1	0	0	0	0	0	0	2442.5	22.85	111.365	1657.6	1.07	0.005	0.72	1.16	0.685	0.43	6.1	8.975	2.625	15.8	0
2005-2006	32891	1	51	59	1	2	0	5	6899.279145	1	0	1	34.26	0	1	1	0	0	0	0	2265.5	12.9	115.9	3894.49	0.06	0.035	0.025	1.61	0	0	4.76	7.335	1.645	12.155	0
2005-2006	32892	1	46	34	1	1	1	2.93	28097.85029	2	2	1	29.36	1	0	1	0	1	0	0	3972.5	25.1	138.135	4740.01	0.405	0.715	0.17	2.35	0	1.615	6.975	20.4	4.2	28.26	0
2005-2006	32897	1	48	54	2	1	1	2.02	28535.18363	1	2	1	21.6	0	0	0	0	1	0	0	1609.5	7.45	63.545	2841.6	0.48	0	0.25	0.555	0	0	4.51	18.695	0.785	23.455	0
2005-2006	32900	1	50	30	1	1	1	0.41	14316.46995	2	0	0	32.09	0	0	0	0	0	0	0	2451.5	20.5	49.76	829.1	1.43	4.215	0.35	2.175	0.505	0	8.385	20.73	3.76	33.68	0
2005-2006	32901	1	49	24	1	2	0	2.33	10418.79446	2	0	0	32.46	0	0	0	0	1	0	0	2823.5	12.35	82.34	0	0.745	0.065	0.135	0.83	0	0	11.31	38.355	1.44	49.865	0
2005-2006	32904	1	48	29	2	2	0	2.33	8809.773991	2	0	1	33.61	0	0	0	0	0	0	0	956.5	11	22.675	2504.42	2.2	0.75	0.365	0.785	0	0	2.52	11.66	2.62	15.295	0
2005-2006	32908	2	58	62	2	2	1	0.93	4041.555617	1	2	0	30.29	0	0	1	0	1	0	0	2447.5	23.9	69.705	947.4	0.09	1.57	0.245	3.24	0.21	1.405	11.36	19.115	4.7	32.29	0
2005-2006	32910	2	50	39	1	1	0	3.25	12289.99972	1	0	1	47.23	0	1	1	0	1	0	0	2407	16.05	122.1	8452.44	0	0	0.48	2.37	0	0.98	8.91	6.51	2.87	15.9	1
2005-2006	32917	1	49	49	2	2	1	3.97	11018.67381	2	0	0	38.69	0	0	1	0	1	0	0	1635.5	11.7	65.065	947.2	0	0.115	0	0.99	0.23	0	4.275	29.08	1.22	33.47	0
2005-2006	32919	2	44	31	1	1	0	5	23631.22743	1	1	1	23.77	0	0	0	0	0	0	0	2459.5	23.05	127.48	2992.11	0.66	0	1.54	3.9	0	0.885	2.495	9.93	3.905	13.965	0
2005-2006	32921	2	50	23	1	3	1	0.45	6865.843248	1	2	1	21.95	0	0	0	0	0	0	0	2401.5	11.2	73.21	592	0	0	0.045	2.065	0	0	9.455	29.825	2.02	39.325	0
2005-2006	32922	1	46	31	2	1	0	1.45	3150.442745	2	2	1	28.11	0	0	0	0	0	1	0	2687.5	12.05	165.305	5169.57	0	0.01	0.765	2.74	0	0.54	6.795	10.095	2.515	17.665	0
2005-2006	32923	1	52	23	2	1	0	0.63	21016.75568	2	1	1	19.91	1	0	0	0	0	0	0	2549	15.95	102.875	2740.32	0.72	0.07	0.165	1.77	0	1.28	7.6	15.525	3.605	23.36	0
2005-2006	32925	1	57	43	1	3	0	0.71	8122.73704	1	2	1	26.52	0	0	0	0	1	0	0	2421	18.95	81.57	2408.97	0.3	0.025	0.3	0.93	0.94	0	8.79	9.875	1.87	18.99	0
2005-2006	32926	2	51	70	1	1	0	5	12391.03778	2	1	1	28.36	0	1	1	0	1	0	0	2176.5	14.9	87.6	3984.57	0	1.515	0.5	1.61	0.145	0.315	3.72	6.49	1.57	12.225	0
2005-2006	32930	2	44	29	2	1	0	5	21059.8407	1	0	1	20.42	0	0	0	0	0	0	0	737	7.1	24.14	1036.88	0.53	0	0.7	1.07	0	0	2.075	7.535	0.9	10.31	0
2005-2006	32931	2	58	38	1	3	0	1.81	9466.480237	1	2	1	40.8	0	1	1	0	1	0	0	1241.5	12.45	43.335	5525.06	0	0.015	0	0.38	0.57	0	5.88	15.77	0.95	21.665	0
2005-2006	32932	1	58	74	1	1	0	2.73	10998.93081	1	0	0	22.56	0	0	1	0	0	0	0	1901	22.35	55.5	1332	1.405	2.76	0.085	1.11	0.29	0.94	5.86	4.995	3.66	13.7	0
2005-2006	32941	2	54	56	2	3	1	1.71	5734.959461	2	1	1	36.31	0	0	0	0	1	0	0	1220	12.95	43.84	0	0.655	0.245	0.825	1.215	0.235	0.72	2.71	6.47	2	10.25	0
2005-2006	32943	1	55	63	2	2	0	3.12	4819.928788	1	2	1	20.49	1	0	1	0	1	0	0	1656	11.65	70.305	1895	0	0.925	0.72	1.6	0	0.535	4.26	13.82	1.415	19.725	0
2005-2006	32948	1	57	38	1	1	1	0.31	16618.15322	1	1	0	29.06	0	0	0	0	1	0	1	2192.5	17	61.375	5169.57	0.61	0	0.755	1.665	0.17	0	4.22	42.04	1.69	47.015	0
2005-2006	32950	1	47	44	1	2	0	1.24	8767.878776	1	2	1	21.41	1	0	1	0	0	0	0	2847	18.05	113.775	2961.6	0.005	0.045	0.925	2.16	0.23	1.465	9.8	35.085	2.935	45.855	0
2005-2006	32952	2	52	76	2	1	1	5	14274.67635	2	1	0	13.36	0	0	1	0	1	1	0	1620	14.65	71.97	711	0.475	0.415	0.565	1.895	0	1	4.49	11.945	2.805	17.415	1
2005-2006	32954	2	50	73	2	1	1	0.91	12738.67868	1	1	0	31.12	0	1	1	0	1	0	0	1633	27.4	37.27	4738	0.38	0.37	0.475	2.635	0	4.065	4.84	6.12	6.605	11.805	0
2005-2006	32958	2	52	45	2	1	0	5	25255.62624	2	1	1	23.9	1	0	0	0	0	0	0	1639.5	21.1	86.875	2547.75	0.395	0	0.165	2.375	0	0.81	3.035	3.14	3.415	6.34	0
2005-2006	32959	2	54	51	2	2	1	5	9797.124394	2	2	1	30.45	1	0	1	0	1	0	0	2708	10.8	93.305	1362.76	0.46	0.18	0.205	0.895	0	0.33	5.71	36.74	1.48	42.835	0
2005-2006	32960	1	52	42	2	2	0	1.49	7970.246487	1	0	0	45.27	0	0	1	0	1	0	0	1329.5	4.9	44.95	296	0.04	0.025	0.31	0.72	0	0	3.915	17.635	0.45	21.885	0
2005-2006	32962	1	45	40	2	1	0	3.26	30131.33283	2	0	1	36.52	0	0	1	0	1	0	0	1509	11.85	52.85	4943.38	2.89	0	0.245	1.025	0	0	6.87	7.915	3.67	15.03	0
2005-2006	32963	1	48	32	1	3	0	1.55	8000.612326	1	1	1	29.19	0	0	0	0	1	0	0	3184.5	28.8	140.32	2266.88	0	0	0.72	3.07	0.74	0	10.15	21.535	3.09	32.405	0
2005-2006	32964	1	52	30	2	2	0	5	10091.0849	2	0	1	26.47	1	0	0	0	0	0	0	3207.5	22.55	122.335	4175.34	0.88	0.34	0.275	1.795	0	1.255	6.905	35.735	3.655	43.255	0
2005-2006	32965	2	57	40	1	3	0	1.71	6453.883793	2	1	1	26.7	1	0	0	0	1	0	0	3941	50.35	117.355	7729.17	3.275	1.45	0	6.215	0	4.53	10.42	17.115	14.02	28.985	0
2005-2006	32969	1	51	78	1	2	0	3.11	3182.56778	1	0	0	25.29	0	0	1	0	0	0	0	3259	23.2	139.13	1214.32	0.3	1.415	0.665	2.535	0	1.575	7.65	32.855	3.745	42.585	0
2005-2006	32972	1	55	67	2	3	0	1.33	2118.31115	1	0	1	23.26	0	1	1	0	0	0	0	1127	9.35	39.96	8976.38	0.165	0	0.965	1.655	0	0.52	2.605	11.175	1.375	14.745	0
2005-2006	32979	2	44	50	1	1	0	3	26717.266	1	1	1	26.4	0	0	1	0	1	0	0	1813.5	9.25	99.215	0	0	0	0.85	2.505	0	0.19	4.715	13.515	1.845	19.08	0
2005-2006	32980	1	58	47	1	3	1	5	5071.300301	2	2	1	34.48	1	0	0	0	0	0	0	3090	22.75	96.16	6512	0	2.02	0	1.975	0.8	0	8.565	17.73	2.775	28.315	0
2005-2006	32984	2	54	64	1	2	1	1.21	3238.974996	1	2	0	20.68	0	1	0	0	1	0	0	1538	18.3	44.675	1776.5	0.765	0	0.21	2.26	0	0.36	4.865	12.505	3.175	17.58	0
2005-2006	32986	1	51	45	2	2	0	5	6744.374448	2	0	0	36.85	0	0	0	0	0	0	0	1900.5	19.85	60.33	4736	1.11	3.04	0.06	2.355	0	2.29	3.37	10.59	5.695	17.06	0
2005-2006	32988	2	50	39	1	1	0	3.42	24609.59189	2	2	1	34.06	0	0	0	0	1	0	0	2731.5	9.9	114.41	948	0.01	0	0.88	1.71	0	0	6.15	6.295	0.84	13.325	0
2005-2006	32989	1	56	66	2	3	0	0.94	2577.758348	1	0	0	28.34	0	1	1	0	1	0	0	1814.5	27.5	67.245	740.64	1.795	1.555	1.24	3.18	0.49	0.345	5.05	2.475	4.57	10.32	0
2005-2006	32991	2	49	64	2	1	0	1.52	22060.8762	2	1	1	33.52	0	0	0	0	1	0	0	1380	6.6	68.37	474	0.015	0	0.275	0.605	0.02	0.04	4.63	13.72	0.405	18.625	0
2005-2006	32997	1	52	41	1	2	0	1.45	8153.306995	2	0	1	17.86	1	0	0	0	1	0	0	3880	22	162.35	237	1.725	0.39	2.67	3.63	0	0.255	7.225	30.635	2.94	40.92	1
2005-2006	33002	2	50	67	2	1	1	3.57	20910.57106	1	0	0	24.57	0	0	0	0	0	0	0	2710	23	132.14	1422	0.62	1.58	1.355	2.775	0	0.37	3.25	14.255	2.41	20.44	0
2005-2006	33005	2	47	58	2	1	0	3.79	36903.9921	2	0	1	33.59	0	0	0	0	0	0	0	2192.5	18.55	89.21	799.88	1.41	0.015	0.7	2.13	0	1.025	4.98	13.775	3.865	19.47	0
2005-2006	33007	2	57	40	1	3	0	1.84	6453.883793	2	0	1	26.71	0	1	1	0	0	0	0	2965.5	12.3	152.005	3711	0.26	0	0.45	0.885	0	0	4.995	32.085	0.695	37.53	0
2005-2006	33011	1	46	27	2	1	1	0.84	25040.43654	2	2	1	24.69	0	0	0	0	0	0	0	1700	12.9	72.28	2872.04	0.36	0	0.03	3.48	0	0.27	1.865	3.93	4.08	5.825	0
2005-2006	33023	2	53	29	1	3	0	3.85	8598.298438	2	1	1	28.77	0	0	0	0	1	0	0	2449	16.2	115.855	2058.94	0.02	0.31	0.92	2.58	0.23	0	6.665	15.56	1.91	23.455	0
2005-2006	33026	1	58	36	1	1	0	5	26562.32219	2	0	1	24.79	1	0	1	0	0	0	0	3140.5	26.85	124.365	785.06	0	0	0.17	1.97	0.405	0	12.41	6.2	2.205	18.78	0
2005-2006	33028	2	55	27	1	3	0	1.54	8914.698059	1	0	1	31.87	1	0	0	0	1	0	0	1529	14.35	41.415	0	0.75	0.18	0	0.6	0.325	1.35	4.21	19.59	3.025	23.98	1
2005-2006	33029	2	57	24	1	3	1	3.5	7405.093403	2	0	1	27.68	1	0	0	0	1	0	0	781	14	16.38	4798.59	0.95	0	0	2.36	0	0	1.895	0	3.31	1.895	0
2005-2006	33037	2	48	35	1	1	1	3.67	25072.92855	2	0	1	27.77	1	0	1	0	1	0	0	2853.5	26.2	151.685	3792	0.86	0	0.38	0.98	0.805	0.155	9.675	6.87	2.42	16.925	0
2005-2006	33039	2	57	26	1	3	0	2.71	7083.132821	1	1	1	27.77	0	0	0	0	1	0	0	3234.5	17.6	135.35	0	0	0.5	0.855	2.005	0.04	0.2	7.705	48.8	1.39	57.86	0
2005-2006	33042	2	50	28	1	1	0	2.27	27798.08142	1	2	0	34.25	0	0	0	0	1	0	0	4145.5	27.6	136.86	592.5	1.6	0.095	1.72	3.04	0	0.025	11.995	64.65	2.945	78.46	0
2005-2006	33046	2	46	30	2	1	0	1.5	31945.90262	2	0	1	29.94	0	0	0	0	0	0	0	2131.5	12.55	97.36	3211	0	0	0.725	1.665	0	0	8.93	12.14	0.94	21.795	1
2005-2006	33055	2	48	39	1	1	0	5	25072.92855	2	0	1	35.23	0	1	0	0	1	0	0	1375.5	15.25	50.67	2844	1.355	0.015	0.935	1.39	0	2.355	2.12	6.25	4.165	9.32	0
2005-2006	33059	1	55	38	2	3	0	1.16	7176.294703	1	0	0	23.63	0	0	0	0	1	1	0	2867.5	23.5	98.73	873.94	0.05	0.645	0.35	0.37	0.92	0	9.245	26.77	0.99	37.01	0
2005-2006	33067	2	52	38	2	2	1	3.63	7335.928768	1	0	1	29.08	0	0	0	0	1	0	0	1346	4.75	54.405	0	0	0.465	0.605	0.635	0	0	1.66	24.83	0.03	27.56	0
2005-2006	33069	2	46	80	1	1	0	0.83	3678.556795	1	0	1	22.58	0	0	1	0	1	0	0	2063.5	24.15	66.57	1555.3	1.05	0.98	1.435	1.925	0	1.85	5.795	8.76	3.39	16.97	0
2005-2006	33071	2	49	69	2	1	0	0.91	12500.5612	1	0	0	30.71	0	1	1	0	1	0	0	1435.5	15.55	64.26	1170.19	0.68	0	0.91	2.965	0	0.125	4.04	2.345	2.86	7.295	0
2005-2006	33072	1	54	33	2	1	0	5	31011.78034	2	0	1	19.4	0	0	1	0	1	0	0	1953	16.5	67.73	1684.66	0.07	1.38	0	1.805	0	0.95	8.52	13.555	2.825	23.455	0
2005-2006	33076	1	53	54	1	3	0	1.71	6666.883744	1	1	1	26.11	0	1	1	0	1	0	0	1028.5	15.95	37.78	1278.81	1.48	0	0.27	1.395	0.215	0	5	0.245	2.82	5.515	0
2005-2006	33077	1	48	72	1	1	0	2.18	12377.04883	2	1	1	29.97	1	1	0	1	1	0	0	1746	22.85	48.775	4428.95	1.465	0	0.27	2.845	0	2.615	3.615	13.95	6.655	17.835	0
2005-2006	33080	2	48	44	1	1	0	3.63	30123.39902	2	0	1	29.76	1	1	1	0	0	0	0	2766	12.8	87.27	1007	0	0.3	0.945	1.355	0	0.605	7.65	30.63	1.015	39.525	0
2005-2006	33081	2	56	42	1	1	0	0.6	13127.71217	1	0	0	28.73	1	0	0	0	1	0	0	3071.5	22.45	128.765	88.88	0.51	1.96	0.805	1.335	0.68	0.285	6.49	23.655	2.005	32.91	0
2005-2006	33086	1	55	56	1	1	0	2.3	26898.73751	2	1	0	26.52	0	0	0	0	1	0	0	2300	15.4	77.435	740.28	0.65	0	0	0.275	0	2.625	5.085	42.025	3.55	47.11	0
2005-2006	33092	1	45	32	2	1	0	2.43	28735.39334	2	0	1	38.7	1	0	1	0	1	0	0	1536	22.3	67.57	1465.98	0.495	0	0.73	5.135	0	0.94	1.835	11.29	5.84	13.855	0
2005-2006	33093	2	46	74	1	1	0	3.03	14572.83546	1	0	1	45.74	0	1	1	0	1	0	0	1519.5	15.2	51.845	2962.5	0.825	0	0.605	2.08	0	1.1	5.68	9.08	3.4	15.365	0
2005-2006	33095	1	48	31	1	2	0	1.09	7302.947191	2	0	0	31.51	0	0	0	0	0	0	0	3222.5	15.35	155.405	992.44	0	1.385	0.13	1.33	0	1.22	10.975	27.905	2.42	40.395	0
2005-2006	33099	1	56	51	2	1	1	4.7	36800.90928	2	0	1	27.76	1	0	0	0	1	0	0	1893	9.15	94.915	1065.6	0	0	0	1.23	0	0.295	3.9	18.26	1.525	22.16	0
2005-2006	33107	1	49	57	2	2	0	5	11018.67381	2	0	0	36.12	1	0	1	0	1	0	0	1570	15.5	57.235	473.6	0	0	0.62	2.53	0	1.44	3.715	15.35	3.35	19.685	0
2005-2006	33109	1	46	30	1	3	0	4.04	8000.612326	2	0	1	27.7	1	0	0	0	1	0	0	3474	40.85	84.52	6084.77	7.175	0.61	0.225	1.37	0.125	2.455	2.93	40	10.9	43.765	0
2005-2006	33114	2	44	64	1	1	0	1.36	10654.01381	2	1	0	28.25	1	1	1	0	1	0	1	3068.5	28.3	158.465	2720.54	1.425	0.02	1.45	3.2	0	0.2	7.335	13.045	3.375	21.85	0
2005-2006	33121	1	50	49	1	2	1	1.88	9517.157888	1	2	0	23.13	0	0	1	0	1	0	0	2544	16.35	98.27	1199.82	0	1.27	0.305	1.89	0.55	0	5.55	37.625	2.135	44.75	0
2005-2006	33123	1	47	52	2	1	0	5	32235.73319	2	2	0	32.42	1	1	1	0	1	0	0	2662	19.3	137.69	0	0	0	2.56	4.105	0	0	10.295	3.68	1.545	16.535	0
2005-2006	33130	2	47	27	1	1	0	0.3	18876.37345	1	2	1	20.54	0	0	0	0	0	0	0	2619.5	9.6	77.17	1420.8	0.395	0.11	0.43	0.725	0	0.255	5.005	33.57	0.945	39.115	0
2005-2006	33131	2	55	33	2	3	0	2.25	8750.419655	1	0	1	45.12	0	0	0	0	0	0	0	3534.5	21.55	142.495	118.5	0.395	0	0.76	2.185	0.125	0	11.33	56.725	1.945	68.815	0
2005-2006	33134	2	57	42	1	3	0	1.08	6453.883793	2	1	1	26.25	1	0	0	0	1	0	0	2601.5	24.75	73.055	740.62	1.195	0.025	0.29	2.37	0.575	0	8.94	28.53	3.85	37.785	0
2005-2006	33140	1	46	42	1	3	0	0.6	13127.71217	1	1	1	32.45	0	0	1	0	1	0	0	1754.5	6.9	64.515	2279.93	0.43	0.015	0.11	1.13	0	0	1.875	13.43	1.45	15.43	0
2005-2006	33144	2	52	58	1	1	0	5	22530.72713	2	0	0	34.58	0	0	0	0	1	0	0	2428	13.6	110	562.75	0.07	2.37	0	1.265	0.06	0.255	7.695	10.53	1.65	20.595	0
2005-2006	33153	2	44	82	1	1	0	5	7264.133686	2	0	1	29.63	0	1	1	1	0	0	0	1749	13.35	41.305	725.81	0.475	0.055	1.375	3.24	0	0.165	2.76	11.485	2.505	15.675	0
2005-2006	33154	1	56	46	1	3	0	1.37	7359.763185	1	2	1	40.91	1	1	1	0	1	0	0	2483.5	14.95	60.45	0	0.79	0	0.175	2.215	0	0.175	5.44	18.055	3.005	23.67	0
2005-2006	33161	2	48	33	1	2	0	1.62	8156.474608	1	2	1	46.92	0	0	1	0	1	0	0	2152.5	21.95	64.795	2784.75	1.145	0	0.985	2.08	0.31	0.195	3.735	44.945	2.745	49.665	0
2005-2006	33162	1	56	51	1	3	0	2.8	7359.763185	1	0	0	37.1	0	0	1	0	1	0	0	2475	24.05	90.93	977.63	0	0	0.25	1.08	1.55	0.005	7.895	26.8	2.385	34.945	0
2005-2006	33163	1	52	21	2	2	1	2.49	9254.669334	2	0	0	22.02	1	0	0	0	0	0	0	1851	6.85	75.24	829.1	0.03	0.65	0	0.52	0	0.61	4.76	19.675	1.16	25.085	0
2005-2006	33166	2	52	27	1	1	0	3.01	22510.22752	2	1	1	31.71	1	0	0	0	1	0	0	3435.5	28.05	126.05	962.82	0	0	1.105	2.085	0	0.87	22.055	16.705	1.85	39.865	0
2005-2006	33168	2	44	52	1	1	1	0	10267.49145	1	2	1	25.54	0	0	0	0	0	0	0	2602.5	12.1	121.1	0	0	0	0.015	1.21	0.715	0	2.71	26.785	1.91	29.51	0
2005-2006	33169	1	50	20	2	2	1	3.98	9293.494183	2	0	0	33.29	0	0	0	0	1	0	0	2984	12.8	130.29	0	0.29	0.915	0.23	1.015	0	0.175	9.11	30.605	1.25	40.86	0
2005-2006	33170	1	58	42	2	3	0	1.61	4587.711117	1	1	1	26.33	0	0	0	0	1	0	0	1977	13.15	56.69	325.88	0.205	0.265	0.275	0.875	0.255	0.435	8.27	27.635	1.495	36.445	0
2005-2006	33181	1	57	40	2	3	0	1.17	17616.32048	2	0	1	27.91	1	1	1	0	1	1	0	1563.5	8.95	64.1	0	0.635	0.16	0.475	1.9	0	0.18	0.38	9.055	2.24	10.07	0
2005-2006	33182	1	46	73	1	1	1	1.19	6100.405778	1	1	1	32.45	0	1	1	1	1	0	1	1896.5	17.2	60.195	444.23	3.84	0.015	0.275	0.51	0	0.51	3.415	24.225	4.585	27.93	0
2005-2006	33183	1	53	26	1	3	1	3.59	7316.900113	1	0	0	32.12	1	0	1	0	0	0	0	2541	24.6	79.3	651.6	0.495	1.765	0.345	0.69	0.865	0	11.565	20.58	1.705	34.255	0
2005-2006	33184	1	53	77	1	3	0	0.39	1424.779096	1	0	0	27.83	0	0	1	0	1	0	0	2114	19.2	71.32	236.8	2.15	0	0.485	0.625	0	0	7.52	16.205	2.29	24.21	0
2005-2006	33187	1	49	41	1	2	0	1.65	10793.44141	2	0	0	41.98	1	1	1	0	1	0	0	2204	17.55	74.11	5254.44	0.455	0.21	0.835	1.11	0	2.105	6.82	22.485	2.835	30.35	0
2005-2006	33190	2	46	32	1	1	0	0.37	13746.53634	1	2	1	20.73	0	0	1	0	0	0	0	1363.5	5.95	73.48	5939.81	0	0	0	0.29	0	0.395	4.22	2.235	0.685	6.455	0
2005-2006	33197	2	46	85	2	1	1	5	10618.29703	2	1	1	26.15	0	1	0	0	1	0	0	1568	13.9	62.365	459.19	1.04	0	0.72	1.835	0	0.465	4.375	10.545	2.62	15.64	0
2005-2006	33200	2	49	50	2	2	1	1.52	8799.326923	1	2	0	41.35	0	0	1	0	0	0	0	2780.5	10.45	120.245	1303.1	0	0.255	0.395	1.015	0	0.45	9.89	26.655	1.07	37.195	0
2005-2006	33202	1	53	43	1	1	0	4.04	31509.14114	2	1	1	35.12	1	0	1	0	1	0	0	2310	9.2	96.075	2102.48	0	0	0.955	1.03	0	0	6.165	24.715	0.075	31.835	0
2005-2006	33206	1	54	32	2	1	1	1.88	31011.78034	2	0	0	20.45	0	0	0	0	0	0	0	2387	22.95	87.445	1539.2	0.65	1.35	1.825	3.365	0	0	7.685	9.255	2.19	20.115	0
2005-2006	33207	1	56	62	2	1	1	1.46	25618.76711	1	2	1	21.22	0	0	1	0	1	0	0	1809.5	8.4	68.4	1673.81	0	1.125	0.14	0.895	0	1.525	2.815	15.465	2.28	19.545	0
2005-2006	33213	2	51	50	2	2	1	4.08	8829.203851	2	1	1	23.64	0	0	0	0	1	0	0	1559.5	9.55	95.69	2251.5	0.86	0	0.245	1.6	0	0	4.905	5.39	2.215	10.54	0
2005-2006	33214	1	51	62	1	2	0	5	2591.82695	2	1	1	29.01	0	0	1	0	1	0	0	1722	8.7	33.665	2841.6	0.45	2.09	0.18	0.805	0.015	0	4.21	12.645	1.09	19.125	0
2005-2006	33217	1	52	24	1	1	0	0.63	26638.34779	2	1	1	22.86	1	0	0	0	0	0	0	2994	22.6	129.9	2413.94	0.68	0.425	0.245	1.785	0	2.655	9.805	16.285	4.875	26.76	0
2005-2006	33221	1	53	40	1	3	0	0.88	6666.883744	1	0	1	30.9	0	1	1	0	0	0	0	1482.5	9.4	28.895	0	0	1.335	0	0.5	0.285	0	3.94	33.72	0.785	38.995	0
2005-2006	33227	2	54	21	2	3	1	0.4	5682.649237	2	0	0	33.68	0	0	0	0	1	0	0	2292	38.95	80.585	1807.12	0.81	0.325	0.48	2.035	1.41	0	10.34	10.275	3.775	21.42	0
2005-2006	33230	1	47	41	1	2	0	3.9	8767.878776	1	2	1	34.62	1	0	0	0	1	0	0	3040	18.5	129.385	4499.2	1	0	0.16	0.66	0	2.22	9.7	14.355	3.72	24.215	0
2005-2006	33232	1	50	31	2	2	1	3.48	11779.07912	2	0	0	40.57	1	0	1	0	0	0	0	1769.5	7.95	55.625	4307.24	0	0.405	0.085	1.065	0	0	5.11	32.4	0.98	38	0
2005-2006	33235	1	55	66	1	1	0	3.74	20229.09408	2	2	0	26.06	0	0	1	0	1	0	0	1659	18.55	35.785	1688.48	1.94	1.63	0.295	2.255	0	0.64	1.99	5.185	4.54	9.1	0
2005-2006	33236	2	47	68	2	1	0	3.18	25690.5277	2	1	1	30	1	1	1	0	1	0	0	1642.5	17	68.75	0	1.075	0.01	1.135	3.105	0	0.33	3.48	7.32	3.375	11.945	0
2005-2006	33239	2	47	20	1	1	0	2.27	18876.37345	1	2	1	16.94	1	0	0	0	0	0	0	4302	36.35	142.71	592.5	0	4.715	0	8.46	0	0	25.525	8.63	8.46	38.87	0
2005-2006	33240	2	53	46	1	1	0	5	37027.29228	2	0	1	26.45	0	0	0	0	1	0	0	1888.5	17	66.14	3436.5	0.67	0.045	0.485	1.985	0	0.99	2.13	19.97	3.16	22.63	0
2005-2006	33246	2	56	73	2	1	0	3.41	13400.74362	2	0	1	35.2	1	0	1	0	1	1	0	1548.5	14.6	47.84	1777.5	0.22	0.685	0	0.535	0	2.48	4.575	6.695	3.235	11.955	0
2005-2006	33247	2	56	55	2	1	0	4.52	23780.01031	2	0	1	27.34	0	0	1	0	1	1	0	1378	17.35	44.835	2370	1.465	0.02	1.3	2.9	0	0.295	3.135	10.965	3.36	15.42	0
2005-2006	33256	2	52	38	1	1	0	5	19928.26426	2	0	1	25.33	1	0	0	0	1	0	0	2799.5	14.95	95.495	3258.75	0.63	0	0.61	1.05	0	1.245	7.45	26.9	2.315	34.96	0
2005-2006	33261	1	46	51	1	1	0	5	31767.19204	1	1	1	27.56	0	0	1	0	0	0	0	2726	18.15	105.54	311.06	0.23	1.185	0	1.515	0	3.075	3.61	37.6	4.82	42.395	0
2005-2006	33262	2	49	29	2	3	0	0.66	5499.037301	1	0	0	25.58	0	0	0	0	1	0	0	672	12.1	16.315	648.13	0.63	0	0.325	0.69	0.555	0	1.955	6.315	1.55	8.595	0
2005-2006	33263	1	57	61	1	3	0	0.63	1735.909367	1	2	0	19.47	0	0	1	0	1	0	0	1632	13.4	68.84	0	0.91	0	1.115	1.12	0	0.13	7.71	2.135	1.045	10.96	0
2005-2006	33265	1	47	85	1	1	1	4.39	7485.779525	2	1	1	26.82	0	0	1	0	1	0	0	2435	15.7	88.925	622.12	0.495	0.31	0.435	2.025	0	1.18	3.165	19.03	3.265	22.94	0
2005-2006	33270	1	45	36	1	1	1	1.77	23775.50085	1	2	1	21.49	1	0	0	0	0	0	0	5569	18.95	222.445	1896	0	1.49	1.22	1.735	0	0	16.075	16.295	0.515	35.08	0
2005-2006	33272	1	50	32	1	1	0	4.66	27527.72703	2	0	1	29.68	1	0	0	0	1	0	0	2895.5	41.25	78.52	6456	1.295	1.56	0	2.23	0	6.415	1.21	5.445	9.94	8.215	0
2005-2006	33274	2	54	53	2	2	0	2.3	9797.124394	1	0	0	23.45	1	1	1	0	0	0	0	1464	21.55	45.09	1110.94	0.57	0.035	0.59	1.305	0.285	2.77	5.7	10.9	4.34	17.225	0
2005-2006	33275	1	51	42	1	2	0	3.48	6899.279145	2	0	0	58.33	1	0	1	0	0	0	0	3472.5	27.6	109.355	0	3.865	0.015	0.625	1.24	0.145	0.27	8.69	25.81	4.895	35.14	0
2005-2006	33280	1	53	35	2	1	0	3.43	31697.50842	2	0	0	29.98	0	0	0	0	1	1	0	2247	30.1	73.315	3196.8	0.63	0	1.19	3.205	0.7	2.59	2.455	27.295	5.935	30.94	0
2005-2006	33285	2	46	81	1	1	0	3.86	7802.020878	1	0	0	24.16	0	0	1	0	0	1	0	1676	12.65	61.325	1244.25	0.36	1.74	0.605	1.215	0.26	1.285	3.06	12.125	2.515	17.53	0
2005-2006	33287	2	45	44	2	2	1	0.3	6826.814336	2	1	1	27.35	0	0	1	0	1	0	1	783.5	2.6	22.215	0	0.115	0.29	0	0	0	0.665	1.1	14.7	0.78	16.09	0
2005-2006	33294	1	51	60	2	2	1	2.49	4042.790671	2	1	0	55.58	0	1	1	0	1	0	0	1894	19.6	75.315	681.14	0.655	0.435	0.425	2.09	0.65	0	3.83	20.67	2.97	25.36	0
2005-2006	33300	2	57	48	2	3	0	1.6	6345.174242	1	1	0	24.48	0	0	0	0	0	0	0	1972.5	26.15	74.72	1539.5	0	0	0.205	1.415	0.9	0	9.89	7.9	2.11	17.995	0
2005-2006	33302	2	54	56	1	1	0	3.79	28717.26354	2	0	1	30.68	0	0	0	0	0	0	0	3031	31.1	110.305	2192.25	1.17	4.67	0.21	4.205	0	2.175	4.435	21.565	7.34	30.88	1
2005-2006	33309	2	45	28	2	2	0	2.41	6332.383493	2	0	1	18.17	0	0	0	0	0	0	0	1872	20.05	60.07	974	0.185	0.5	0	1.565	0	1.97	10.73	5.75	3.72	16.98	0
2005-2006	33316	2	53	74	1	1	0	1.39	6691.271816	1	1	1	24.87	0	0	1	0	1	0	0	1675.5	7.75	54.99	1974	0.025	0	0.455	1.09	0	0	2.82	23.015	0.66	26.29	0
2005-2006	33317	1	54	28	2	1	0	5	22866.93878	2	0	0	27.19	0	0	0	0	1	0	0	1913	15.6	64.275	503.33	0.19	1.885	0.595	1.015	0	1.28	2.54	15.72	1.89	20.74	0
2005-2006	33321	2	50	63	1	1	0	3.41	20924.48045	2	0	1	26.24	1	0	1	0	1	0	0	2169	19.55	62.62	162.94	0.85	0	0.77	4.135	0	0.64	4.845	9.93	4.855	15.545	0
2005-2006	33328	1	52	52	1	2	1	1.42	10793.44141	1	2	0	22.63	0	1	1	0	1	0	0	1579	4.1	54.575	947.2	0	0	0	0.45	0	0	3.44	39.095	0.45	42.535	0
2005-2006	33329	2	44	54	1	1	1	1.99	26717.266	2	2	1	19.76	0	0	1	0	0	0	0	3165.5	15.4	130.62	3792	1.545	0.08	0.065	0.32	0	0.925	7.49	40.365	2.725	48	0
2005-2006	33330	1	45	35	2	1	0	1.14	17808.21439	1	2	1	38.11	0	0	0	0	1	0	0	1195.5	8.6	45.08	2695.78	0.055	0	0.485	1.31	0	0	3.53	10.25	0.88	14.265	0
2005-2006	33331	1	56	56	2	2	1	0.65	11373.88532	1	2	0	38.45	0	0	1	0	1	0	1	2469.5	23.6	117.28	2309.31	0.96	0	0	0.95	0.185	0.075	6.745	32.675	2.17	39.42	0
2005-2006	33337	2	49	68	2	2	1	1.51	3790.064149	1	0	1	37.14	0	1	1	0	1	0	0	550	2.25	23.15	2073	0	0	0	0.025	0	0	3.25	2.68	0.025	5.93	1
2005-2006	33338	1	45	85	2	1	0	1.95	9551.176109	2	0	0	27.95	0	0	1	0	1	0	0	1542	20.45	62.26	2131.2	2.38	1.12	0.455	2.205	0	1.675	1.675	6.43	5.805	9.68	0
2005-2006	33344	1	51	27	1	2	1	5	6659.800951	1	0	0	34.08	0	0	1	0	1	0	0	2517	9.75	92.15	0	0.025	0	0.395	0.985	0	0	10.325	39.515	0.615	50.235	0
2005-2006	33345	2	55	46	2	1	1	1.02	40495.41314	2	1	1	47.79	1	0	1	0	1	0	1	1311.5	15.15	37.645	2236.7	1.935	0.01	0.06	0.995	0	1.765	0.84	3.075	4.635	3.985	0
2005-2006	33346	2	54	72	2	3	1	2.21	2775.504861	1	1	0	32.73	0	1	1	0	1	0	0	1302	8.1	51.23	1628	0.385	0.065	0.22	0.34	0	0.375	4.915	13.165	0.88	18.365	0
2005-2006	33347	2	57	45	1	3	0	1.39	6453.883793	1	0	1	24.06	0	0	0	0	1	0	0	2528.5	29.5	62.995	518.44	1.42	0.115	0.52	1.565	0.705	2.585	7.88	24.31	5.755	32.825	0
2005-2006	33348	1	50	23	1	3	1	0.49	7679.975336	1	1	1	24.54	1	0	0	0	0	0	0	2033	23.35	79.595	2547.75	1.43	0.075	0.335	0.525	0.63	0	8.065	26.495	2.25	34.97	0
2005-2006	33356	2	57	70	1	3	0	2.8	2883.904966	1	0	1	28.76	0	0	1	0	0	0	0	1653	12.55	79.105	296.26	0.015	0	0.79	1.335	0	0	3.1	6.46	0.56	10.35	0
2005-2006	33357	2	54	45	2	3	0	2.24	6232.697208	2	0	1	21	0	0	1	0	0	0	0	778.5	4.1	36.605	237	0.355	0.28	0	0.39	0	0.015	1.64	10.01	0.76	11.93	0
2005-2006	33360	1	54	28	1	2	1	2.61	8563.152546	1	2	1	27.95	1	0	0	0	1	0	0	2220.5	9.8	72	962.81	0	0	1.085	1.295	0	0.885	2.54	34.01	1.095	37.635	0
2005-2006	33363	2	48	57	2	1	0	5	31870.2155	2	0	1	25.43	1	0	1	0	0	0	0	1555.5	24.45	60.07	1066.5	2.09	0.77	0.48	1.55	0	1.43	0.705	5.55	4.59	7.505	0
2005-2006	33364	1	58	48	1	3	0	4.65	5071.300301	1	2	1	30.07	0	0	1	0	1	0	0	1782.5	20.35	45.56	473.6	1.23	0.745	0	0.46	0.43	0	9.535	18.465	2.12	28.745	1
2005-2006	33371	2	45	21	2	3	0	1.07	1187.015649	1	0	0	23.72	0	0	0	0	1	0	0	2732.5	14.95	120.985	0	0	1.585	0.325	1.015	0.625	0	3.03	23.375	1.315	28.315	0
2005-2006	33374	2	56	42	1	3	0	0.82	6337.651761	2	0	0	27.89	1	1	0	0	1	0	0	2131	17.9	79.33	103.69	0.395	0.1	0	1.47	0.145	0	7.305	25.58	2.01	32.985	1
2005-2006	33375	1	50	31	2	1	0	3.42	33270.38487	2	0	0	19.23	1	0	0	0	0	0	0	1500	7.85	40.695	1718.26	0.35	1.675	0.15	0.565	0	0.995	4.1	18.865	1.76	24.79	0
2005-2006	33376	2	56	23	2	1	0	3.41	23555.72597	2	2	1	29.19	0	0	1	0	1	0	0	2346.5	6.25	67.87	353.69	0	0.005	0.315	0.655	0	0.1	5.465	8.525	0.44	14.31	1
2005-2006	33383	1	55	67	1	3	0	1.48	10165.42294	1	2	1	19.89	0	0	1	0	1	0	0	1597	11.4	65.06	903.06	0.4	0	0.33	1.495	0	0.305	8.29	8.61	1.87	17.23	0
2005-2006	33385	1	57	64	2	1	0	2.22	28274.62016	2	1	1	28.74	1	0	0	0	1	0	0	1155	17.05	36.94	2923.45	0.59	0	0.33	3.01	0	1.065	3.455	3.2	4.335	6.985	0
2005-2006	33387	1	46	50	1	1	0	2.94	31767.19204	1	1	1	33.89	0	0	1	0	1	0	0	2878	11.35	135.65	236.8	0.195	0.005	0.485	1.97	0	1.655	2.685	30.58	3.335	33.755	0
2005-2006	33390	1	51	46	1	2	1	3.46	10793.44141	1	1	0	26.49	0	0	1	0	0	0	0	2216.5	12	70.4	177.6	0.6	0.805	0.545	1.465	0	0	5.12	23.88	1.52	30.35	0
2005-2006	33406	2	48	53	2	1	1	5	31870.2155	2	1	1	28.2	1	0	0	0	1	1	0	1121	7.55	41.63	3081	1.11	0	0.52	1.325	0	0.16	0.87	3.765	2.075	5.155	0
2005-2006	33409	1	54	21	1	3	1	0.93	7158.609947	1	0	1	25.31	0	0	0	0	1	0	0	1849	12.15	54.7	4488.19	0.415	0.07	0.115	0.475	0	1.385	6.99	11.375	2.16	18.55	0
2005-2006	33413	2	47	34	2	1	0	3	35089.79923	1	2	1	29.69	1	0	0	0	1	0	0	2024	13.6	80.87	4428.95	0	0.025	0.195	0.895	0.1	0.775	9.26	12.955	1.575	22.435	0
2005-2006	33414	1	53	21	1	3	1	0.85	7316.900113	1	2	1	20.43	0	0	0	0	0	0	0	3075	24.4	98.155	829.5	0.875	0.12	0.51	1.145	0.485	0	13.75	19.26	1.995	33.64	0
2005-2006	33416	1	46	70	1	1	0	1.56	15491.35705	1	1	0	36.9	0	0	1	0	1	0	0	2328	9.45	94.13	350.57	0.225	0.01	0.19	0.655	0	0.83	3.395	17.1	1.52	20.695	0
2005-2006	33420	2	50	74	2	1	0	1.74	17627.92559	2	0	0	28.73	1	1	1	0	1	1	0	1247	19.8	34.015	3877.98	1.495	0	0.53	1.515	0	0.81	1.395	6.63	3.29	8.555	0
2005-2006	33425	2	51	44	1	2	1	5	7770.129063	1	0	1	27.81	1	0	1	0	1	0	0	1947	8.9	66.71	1066	0.045	1.965	0.1	0.365	0	1.28	5.455	18.565	1.59	26.085	0
2005-2006	33426	1	45	43	1	1	0	1.64	11108.24952	2	2	0	29.25	0	0	1	0	1	0	0	2653.5	13.7	67.015	0	0.22	0.71	0.85	1.175	0	1.34	1.6	66.41	1.885	69.57	0
2005-2006	33428	1	45	62	1	1	0	2.49	20215.28862	1	1	1	27.44	0	0	1	0	1	0	0	1420	7.35	47.875	148.13	0	1.085	0	0.36	0	0.485	4.5	12.455	0.845	18.04	0
2005-2006	33430	2	54	42	2	2	1	4.22	9797.124394	2	0	1	28.25	0	0	1	0	1	0	0	1708	9.15	60.36	592.2	0.03	0.685	0.59	1.155	0	0.965	2.835	27.165	1.56	31.275	0
2005-2006	33441	1	55	26	2	1	0	5	21202.88532	2	2	1	24.69	1	0	1	0	0	0	0	3232.5	27.8	119.015	6809.4	0.765	0.06	0.88	2.88	0.2	0	11.285	14.87	2.965	27.095	0
2005-2006	33445	2	52	27	2	3	0	4.25	17742.60221	2	2	1	21.97	0	0	0	0	0	0	1	2010	8.1	92.335	1643.7	0	0	0.215	1.285	0	0.505	4.61	24.38	1.575	29.205	0
2005-2006	33446	2	52	37	1	1	0	5	19928.26426	2	0	1	26.23	1	0	1	0	1	0	0	2136.5	16.8	69.88	0	1.87	0	0	0.405	0	1.885	8.155	9.61	4.16	17.765	0
2005-2006	33450	2	47	64	1	1	0	5	24685.59976	1	1	1	32.53	1	0	1	0	1	0	0	3445.5	23.35	126.425	1066.5	0	4.46	0.52	2.44	0.715	0.215	7.575	11.96	2.85	24.515	0
2005-2006	33451	1	44	47	2	2	1	0.99	7939.327152	2	0	1	50.04	1	0	1	0	1	0	0	3899.5	10.35	194.76	4603.43	0	0.595	0.725	0.875	0	0	8.01	53.51	0.15	62.84	0
2005-2006	33452	2	50	59	1	1	0	5	27823.39658	2	1	1	29.57	0	0	1	0	1	0	0	2690	14.5	106.385	592.5	0	0	0.16	1.065	0	1.79	13.76	18.935	2.695	32.855	0
2005-2006	33454	1	55	84	1	2	0	1.12	3794.346854	1	1	0	25.19	0	1	1	0	0	0	0	1526	15.35	52.76	2235.68	0.075	0.315	0.3	1.23	0.565	0.92	3.025	16.765	2.49	20.405	0
2005-2006	33467	2	50	60	1	1	0	3.31	20924.48045	1	0	1	43.58	0	1	0	1	1	0	0	1729.5	36.9	37.29	6636	4.515	0	0.405	5.185	0	2.27	0	2.44	11.565	2.845	0
2005-2006	33469	1	45	46	2	1	0	5	30131.33283	2	0	1	26.1	0	0	1	0	1	0	0	1085.5	15.55	41.67	236.8	0.6	0.03	0	2.43	0.125	0.615	1.04	2.32	3.77	3.39	0
2005-2006	33476	2	47	49	1	1	0	5	34881.27275	2	0	1	39.67	0	0	0	0	0	0	0	2069	16.4	101.85	4266.01	0.15	0	2.155	2.72	0	0.225	4.32	18.095	0.94	24.57	0
2005-2006	33477	1	44	29	1	2	1	2.51	6744.471423	2	2	0	34.65	0	0	1	0	0	0	0	2528	7.9	106.745	2960	0.1	1.085	0	0.99	0	0	8.445	13.18	1.09	22.71	0
2005-2006	33478	2	52	70	2	1	0	5	14274.67635	2	0	0	23.96	0	0	1	0	1	0	0	1962.5	11.1	98.355	1733.06	0.62	0.285	0.115	1.09	0	0.325	6.07	17.765	1.92	24.235	0
2005-2006	33483	2	51	60	2	2	0	2.26	4553.085131	1	0	0	30.47	1	1	1	0	1	0	0	1364	11.55	49.955	711.02	1.65	0.475	0	0.95	0	0	5.48	11.495	2.6	17.45	0
2005-2006	33485	1	56	44	2	3	0	2.07	7235.794955	1	0	0	25.86	0	0	0	0	1	0	1	1056	13.8	50.74	4043.82	0.34	0	0.55	2.3	0	0.055	2.19	3.45	2.145	6.19	0
2005-2006	33487	2	53	39	1	1	0	0.51	16028.3433	1	2	1	22.76	1	0	1	0	1	0	0	3331	25.85	139.955	0	0.11	0	1.07	3.39	0.365	2.06	4.21	39.01	4.855	44.29	0
2005-2006	33489	2	45	32	2	1	0	5	19502.51621	2	2	0	21.03	1	0	0	0	1	0	0	2370	16.9	88.92	2133	0.035	0	0.705	2.79	0.28	0	6.825	19.19	2.4	26.72	0
2005-2006	33492	2	49	45	1	2	1	3.37	8619.460133	1	0	1	44.15	0	0	1	0	0	0	0	3003.5	10.2	76.83	9975.2	0.69	0	0	1.13	0	0	5.02	21.385	1.82	26.405	0
2005-2006	33509	1	56	32	1	3	1	2.72	10318.1326	2	2	1	29.81	1	0	1	0	1	0	0	2160	6.2	99.355	7228.28	0	0	0	1.795	0	0	1.025	8.5	1.795	9.525	0
2005-2006	33517	2	54	71	1	3	1	1.84	1847.467657	1	1	1	27	0	0	0	0	0	0	1	2816	22.55	104.08	296.25	0.395	0	0.73	3.27	0.13	0.45	8.39	13.47	3.515	22.59	0
2005-2006	33518	2	46	20	1	1	1	1.71	17185.13076	1	2	1	32.64	0	0	0	0	1	0	0	3659	18.7	120.86	3006.94	1.63	0	0.26	1.735	0	0.51	13.525	39.765	3.615	53.55	0
2005-2006	33519	1	52	39	1	3	1	2.3	23582.88178	2	2	1	23.33	1	0	0	0	0	0	0	2511	12.7	146.345	2819.19	0.065	0	0	0.16	0	0.615	3.145	35.72	0.84	38.865	0
2005-2006	33520	2	49	74	1	1	0	2.46	13745.46745	2	0	1	25.41	0	0	1	0	1	0	0	1531	14.85	52.19	592.5	0.905	0.13	0.325	1.38	0	0	5.445	16.855	1.96	22.755	0
2005-2006	33527	1	46	63	1	1	1	1.92	12164.15478	1	0	0	29.96	0	0	1	0	1	0	0	4117	19.4	193.355	4738.35	0	0.035	1.825	5.22	0	0	4.415	32.385	3.395	38.66	0
2005-2006	33530	1	50	56	2	1	0	4.29	34990.51141	1	0	1	24.13	0	0	0	0	1	0	0	1681	12.95	79.87	1895.2	0.255	0	0	1.41	0	1.175	2.835	9.535	2.84	12.37	1
2005-2006	33531	1	46	82	1	1	0	3.24	8293.77999	2	0	1	29.09	0	0	1	0	1	0	0	1580.5	7.5	53.955	236.8	0.005	0.035	0.225	1.33	0	0	5.435	9.775	1.11	15.47	1
2005-2006	33532	2	57	38	2	2	0	2.56	9345.908945	2	0	1	29.02	0	0	0	0	0	0	0	1512	10.85	57.6	2251.1	0.185	0.5	0	0.28	0.175	1.865	2.96	19.435	2.505	22.895	0
2005-2006	33534	2	44	78	1	1	0	1.21	5130.644334	1	1	0	24.34	1	0	1	0	1	0	0	1442	10.75	40.06	0	0.915	0	0.57	0.93	0	0.26	4.52	5.97	1.535	11.06	0
2005-2006	33536	1	44	22	1	1	1	5	22827.79041	2	0	1	21.84	1	0	1	0	0	0	0	5185.5	19.65	241.945	429.56	0	0.26	1.015	1.91	0	0	21.375	12.31	0.895	34.96	0
2005-2006	33544	2	56	38	2	1	0	5	22610.98976	2	0	1	20.59	1	0	0	0	0	0	0	1682.5	20.65	56.805	5938.31	1.19	0.02	0.815	2.69	0.315	0.755	4.225	15.51	4.135	20.57	0
2005-2006	33546	2	57	29	2	3	0	4.5	6287.298072	1	1	1	23.62	1	0	0	0	1	0	0	1869	13.65	59.52	118.5	0.375	0.94	0.585	1.585	0	0.27	4.475	23.445	1.645	29.445	0
2005-2006	33554	1	47	39	1	2	0	2.65	8250.020752	1	1	1	22.36	1	0	1	0	0	0	1	2843.5	12.3	122.855	0	0.17	0.705	0.3	0.66	0	0.72	8.725	34.21	1.25	43.94	0
2005-2006	33563	2	53	54	2	1	0	3.01	39174.45649	1	0	1	34.67	0	0	0	0	1	0	0	2160.5	18.35	102.705	2665.25	0.415	0	1.035	2.39	0	1.295	5.275	9.93	3.065	16.24	0
2005-2006	33565	2	50	57	1	1	0	1.44	10267.49145	1	2	1	21.74	0	0	0	0	0	0	0	3493	8.1	142.04	355.2	0	0	0.245	0.29	0.025	0	10.445	68.94	0.07	79.63	0
2005-2006	33569	2	47	79	2	1	0	2.61	20796.49799	1	0	1	25.03	0	0	1	0	1	0	0	1776.5	16	79.445	2576.88	0.795	0.845	0.405	0.89	0	1.715	4.7	10.795	2.995	16.745	0
2005-2006	33570	2	57	44	2	2	1	5	9973.9261	1	2	1	25.12	0	0	0	0	0	0	0	1141	4.9	33.945	474	0	0	0	0.445	0.125	0	2.19	31.235	0.57	33.425	1
2005-2006	33574	1	49	24	1	1	0	1.93	35264.15065	1	2	1	33.88	0	0	0	0	0	0	0	2021.5	9.1	65.915	473.6	0	0	0.14	0.425	0	0.395	9.78	31.12	0.68	41.04	0
2005-2006	33576	2	44	68	2	1	0	2.68	20910.57106	1	0	0	25.33	1	0	0	0	1	0	0	2387.5	19.65	83.745	1081.32	0.77	1.27	0	1.45	0.165	2.475	4.54	18.61	4.86	24.42	0
2005-2006	33577	1	52	55	2	1	1	0.63	14703.04894	2	1	0	27.58	0	0	0	0	1	0	0	1129	10.45	50.695	1851.56	0.2	0.04	0.77	1.345	0.07	0.585	1.14	4.79	1.43	6.74	0
2005-2006	33585	1	47	50	1	1	1	0.87	10580.77682	2	2	1	26.99	0	0	0	0	1	1	1	3334	22.65	97.825	1184	0.6	3.985	0.4	1.735	0	0.89	4.92	55.28	2.825	64.585	0
2005-2006	33587	2	57	45	2	1	0	3.21	28805.27988	2	1	1	32.68	0	0	0	0	1	0	0	1328.5	9	55.985	799.89	0.04	0	0.03	0.935	0	0.015	5.685	2.34	0.96	8.055	0
2005-2006	33591	2	54	65	2	3	1	2.3	2960.538519	2	0	0	27.57	0	0	0	0	1	0	0	1265.5	13.05	50.1	3255.12	0.92	0.26	0.385	0.75	0	0.88	4.375	5.73	2.165	10.75	0
2005-2006	33594	2	45	75	1	2	0	3.75	2663.736108	2	0	1	28.54	0	0	1	0	1	1	0	1890	19.55	62.285	1285.72	0.525	1.05	0.825	1.55	0	1.445	4.485	14.11	2.695	20.47	0
2005-2006	33604	2	53	59	2	1	0	2.27	19214.69839	1	2	0	26.39	0	0	1	0	1	0	1	1610.5	8.8	65.705	0	0	0.495	0.055	0.29	0.08	0.575	5.33	19.135	0.89	25.015	0
2005-2006	33606	2	48	31	2	2	0	1.62	9229.766096	1	0	0	32.31	0	0	1	0	1	0	0	1739.5	11.95	72.105	3895.7	0.115	0.035	0.52	1.35	0	1.04	4.895	15.345	1.985	20.795	0
2005-2006	33608	2	48	39	1	1	1	5	25072.92855	2	0	1	21.24	0	0	0	0	0	0	0	2963	13.95	79.615	474.01	0.04	0.685	0	3.41	0	0	11.365	70.265	3.45	82.315	0
2005-2006	33612	2	47	35	1	1	0	5	29033.10011	2	0	1	33.04	0	0	1	0	1	0	0	2603	16.75	121.53	2029.31	1.185	0.085	1	2.39	0	0	8.395	10.355	2.575	19.835	0
2005-2006	33614	2	49	65	2	1	0	3.79	22060.8762	1	0	1	45.8	1	0	1	0	1	0	0	1483.5	22.45	52.24	1333.13	1.98	0	1.24	2.05	0	0.745	4.995	6.76	3.535	12.995	0
2005-2006	33616	2	54	48	1	2	0	5	8621.946246	1	2	1	31	1	0	1	0	1	0	0	3060.5	20.8	111.685	6686.66	0.26	3.49	0	1.18	0.355	1.76	7.535	12.7	3.555	23.725	0
2005-2006	33621	1	55	63	1	1	0	4.68	20229.09408	2	1	1	28.18	1	0	1	0	1	0	0	2345.5	19.35	89.14	592	0.065	0	1.06	2.485	0	2.14	6.6	7.985	3.63	15.645	0
2005-2006	33625	1	52	81	2	1	0	1.56	9473.79651	1	0	0	25.15	0	0	1	0	1	1	0	1665.5	14.5	64.035	207.38	0.66	0	0.035	0.67	0	1.7	4.815	20.075	2.995	24.925	0
2005-2006	33627	1	44	46	1	1	1	5	24280.20655	2	0	1	26.74	0	0	0	0	0	0	0	1823.5	9.85	56.23	948	0.925	0	0.565	1.21	0	0	3.57	19.15	1.57	23.285	0
2005-2006	33629	1	45	34	2	1	0	3.62	28735.39334	1	2	1	32.95	1	0	0	0	1	1	0	2031.5	9.35	87.795	1185	0.005	0	0.135	0.665	0	1.13	5.01	17.36	1.665	22.505	0
2005-2006	33634	2	53	50	1	1	1	1.53	12858.28303	2	2	0	29.91	0	1	1	0	1	0	0	1402	10.65	59.38	0	0	0	0.24	0.24	0	2.31	4.79	1.985	2.31	7.015	0
2005-2006	33635	2	44	44	1	1	0	5	28391.2943	1	2	0	41.43	0	0	1	0	1	0	1	2664.5	14.85	129.98	0	0.045	0	0	0.74	0	0.535	9.12	22.09	1.32	31.21	0
2005-2006	33637	2	44	28	2	1	0	3.25	21059.8407	2	2	1	26.1	1	0	0	0	1	0	0	2099.5	12.35	50.45	1500	1.085	0.135	0.585	1.315	0.285	0	2.835	44.98	2.1	48.535	0
2005-2006	33642	2	46	77	2	1	0	3.56	18933.22031	2	2	1	18.69	0	0	1	0	1	0	0	1194.5	7.1	42.785	138.24	0	0.97	0.115	0.705	0.215	0	2.335	14.445	0.805	17.865	0
2005-2006	33643	1	48	41	2	1	1	1.33	12388.52869	2	0	0	31.87	0	1	0	0	1	0	0	1427	13.95	37.365	5920	1.21	0	0.205	1.135	0.115	0.705	5.19	4.66	2.96	10.055	0
2005-2006	33645	2	58	25	2	3	0	4.22	6578.004663	2	0	0	25.72	0	0	0	0	1	0	0	1708.5	14.9	62.11	1502.42	0.4	0.48	0	2.355	0	0.255	5.395	19.535	3.01	25.41	1
2005-2006	33652	2	50	32	1	2	0	2.14	8005.746556	1	0	0	31.45	0	0	0	0	0	0	0	1798.5	8.35	66.8	1566.74	0	0	0.845	1.31	0	1.225	3.265	23.145	1.69	27.255	0
2005-2006	33658	2	56	41	2	1	0	1.63	10324.07373	2	1	1	26.07	1	0	0	0	0	0	0	2546	22.45	101.53	2977.32	0	0.03	0.095	2.53	0.725	0.435	5.87	6.615	3.595	12.61	0
2005-2006	33660	2	56	59	2	1	1	5	23780.01031	2	0	1	21.33	0	0	0	0	1	0	0	1559.5	30.1	44.61	2121.59	6.78	0.01	0.025	3.425	0	3.165	2.495	4.205	13.345	6.735	0
2005-2006	33662	2	44	45	2	1	1	1.82	13040.83128	2	2	1	24.28	0	0	0	0	1	0	0	2467	14.8	110.655	1659	1.3	0	0.855	4.21	0	0	0.63	11.835	4.655	13.32	0
2005-2006	33663	1	54	76	1	1	1	1.29	5570.893511	2	0	0	35.72	0	1	0	1	0	1	0	4580	25.4	235.875	2058.94	1.81	0.65	1.395	3.94	0	0.49	5.225	17.89	4.845	25.16	0
2005-2006	33667	2	58	79	1	3	1	2.61	1083.787109	1	1	0	33.58	1	0	1	0	1	0	0	1648.5	23.7	63.565	1392.36	1.42	0	0	0.035	0.855	1.97	6.715	6.875	4.28	13.59	0
2005-2006	33668	1	50	48	2	2	1	3.48	10814.3541	2	1	0	26.48	0	0	1	0	1	0	0	1960	10.65	85.455	0	0.17	0.72	0	1.055	0	0	6.13	17.455	1.225	24.305	1
2005-2006	33669	2	44	46	1	1	0	5	28391.2943	2	0	1	24.13	1	0	1	0	1	0	0	2188	20.15	70.68	13744.76	0.47	0.695	0.525	3.25	0	0.495	8.84	12.025	3.69	22.085	0
2005-2006	33673	2	56	85	1	1	0	1.19	3910.415162	2	1	0	31.89	0	0	0	0	0	0	0	1333.5	9.2	55.66	0	0.005	0	0.37	0.91	0	0.27	3.48	16.135	0.815	19.985	0
2005-2006	33675	2	53	56	2	1	1	1.6	19214.69839	2	0	1	38.29	0	1	1	1	1	0	0	1463.5	13.4	36.555	2681.13	0.8	1.06	0.395	2.98	0	0	5.33	7.485	3.385	14.27	0
2005-2006	33681	1	52	29	1	1	0	5	26638.34779	2	0	1	30.16	1	0	1	0	1	0	0	3707	14.75	132.81	4796	0.72	0.14	1.095	2.725	0	0	8.77	26.605	2.35	36.61	0
2005-2006	33682	1	44	38	2	1	1	5	24425.35797	2	0	1	22.94	1	0	0	0	0	0	0	2334.5	10.05	108.2	474	0.115	0.655	0.695	0.815	0	0.56	5.165	10.72	0.795	17.235	0
2005-2006	33684	1	55	74	1	1	0	2.61	13117.24204	1	0	1	36.02	0	0	1	1	1	0	0	1221.5	17.25	46.345	355.5	1.49	0	1.49	2.015	0.23	0.03	2.28	6.8	2.275	10.57	0
2005-2006	33688	1	48	76	1	1	0	2.34	12377.04883	1	1	1	25.71	0	1	1	1	1	1	0	2805.5	29.7	113.44	4633.71	3.3	0	1.73	3.26	0	1.585	6.285	11.97	6.415	19.985	0
2005-2006	33690	1	53	27	2	3	1	1.62	23349.92534	1	0	0	26.55	0	0	0	0	1	0	0	1319	12.55	57.165	6415.43	0.26	0.68	0.855	1.24	0	0.865	3.69	2.705	1.51	7.93	0
2005-2006	33691	1	49	58	2	2	0	1.55	10571.68369	1	0	0	33.79	0	1	1	0	1	1	0	1518.5	10.1	56.665	518.44	0.1	0.44	0.63	1.22	0	0.225	4.93	14.02	0.915	20.02	1
2005-2006	33694	2	48	54	1	1	1	2.42	29883.63519	1	0	1	39.18	0	1	1	0	1	0	0	2034	12.3	86.545	2281.12	1.655	0	0.245	0.345	0	0.52	5.965	16.355	2.275	22.565	0
2005-2006	33696	2	46	61	1	1	0	2.49	19087.58598	1	2	1	27.74	0	1	0	0	1	0	0	2399.5	16.2	100.345	0	0.04	0	0.545	1.145	0	2.95	8.175	17.825	3.59	26.545	0
2005-2006	33698	2	44	75	1	1	0	1.21	5130.644334	1	0	0	37.04	0	0	1	0	1	0	0	1326.5	8.45	52.13	1140.56	0.415	0	0.915	0.98	0	0	2.61	13.345	0.48	16.87	0
2005-2006	33699	1	52	37	1	2	1	5	7671.747481	2	0	0	35.84	1	0	0	0	1	0	0	2406	26.15	93.37	3969.76	0.34	0.935	0.245	0.955	0.805	1.17	3.75	21.965	3.025	26.895	0
2005-2006	33700	1	58	29	1	3	0	1.55	22534.32281	2	0	1	32.93	1	0	0	0	1	0	0	2139	16.8	68.44	5356.74	0.19	0.225	0.425	2.835	0	0.615	10.92	12.955	3.215	24.525	0
2005-2006	33709	1	54	53	1	1	1	2.61	29009.81516	2	2	1	25.09	0	0	0	0	1	0	0	2821	21.3	91.04	2738.21	1.13	0	0.46	3.1	0	1.345	5.43	45.37	5.115	51.26	0
2005-2006	33711	2	57	20	1	3	1	5	7083.132821	1	1	1	19.23	1	0	0	0	0	0	0	4211.5	22.85	128.835	0	0	2.075	0.32	2.2	0.275	0.94	7.3	32.045	3.095	41.74	0
2005-2006	33726	1	56	66	1	3	0	0.94	1572.854296	1	0	1	39.61	0	1	0	0	1	0	0	2559	16.65	115.825	237	0.075	0	0.345	1.33	0.04	0	9.285	20.53	1.1	30.16	0
2005-2006	33727	1	50	57	2	2	1	2.1	9303.475788	2	0	0	30.56	0	0	1	0	1	0	1	1311	12.5	73.32	5161.27	0.395	0.495	0.22	1.235	0	0.765	2.58	2.325	2.175	5.62	0
2005-2006	33728	2	56	34	1	3	1	4.39	6667.370571	1	0	0	29.31	1	0	0	0	1	0	0	1758.5	10.7	68.08	2370	0	0.71	0.32	0.915	0.125	0.415	5.095	13.745	1.135	19.87	0
2005-2006	33729	1	52	69	2	2	1	1.95	4777.617019	1	0	0	22.16	0	0	1	0	1	0	0	986.5	11.75	35.52	3021.77	0.79	0.025	0	1.105	0	0.68	3.015	13.1	2.575	16.14	1
2005-2006	33731	2	57	26	1	2	1	1.16	8472.866562	1	0	0	45.39	0	1	1	0	1	0	0	3032	30.7	159.515	881.34	0	1.06	1.3	2.975	0.31	0.67	10.185	1.865	2.655	14.41	1
2005-2006	33734	1	56	25	1	3	0	0.95	8077.334801	1	2	0	23.16	0	0	0	0	1	0	0	1712	17.1	46.47	311.06	0	0	0	0.35	0.645	0	5.15	38.35	0.995	43.5	1
2005-2006	33736	2	48	54	2	1	0	1.05	31870.2155	2	0	1	26.05	1	0	0	0	0	0	0	896	13.6	31.34	1644.19	0	0	0.095	2.5	0	2.09	1.415	5.505	4.495	7.015	0
2005-2006	33744	1	49	48	2	1	0	0.94	17228.28364	1	2	0	28.54	0	0	1	0	1	0	1	1653.5	8.5	67.185	947.2	0.025	0	0.715	1.1	0	0	4.3	22.475	0.41	27.49	0
2005-2006	33745	1	57	46	1	1	0	5	38389.82015	2	2	1	26.11	1	0	0	0	1	0	0	1704	11	65.225	3610.63	0	0	0.395	1.03	0	1.78	4.96	4.17	2.415	9.525	0
2005-2006	33748	1	50	39	2	2	1	0.56	11779.07912	1	0	1	28.38	1	1	1	0	1	0	1	1552.5	7.1	43.235	1894.5	0	0	0.115	0.49	0.255	0.055	5.54	26.91	0.685	32.565	0
2005-2006	33750	2	51	29	1	1	0	2.75	14612.22869	1	0	1	23.6	0	0	0	0	1	0	0	2512	9.95	80.28	3792	0	0.125	0.185	1.115	0	0.89	7.055	17.385	1.82	24.75	0
2005-2006	33751	1	48	51	1	1	1	2.51	25380.86791	2	2	1	23.36	0	0	1	0	0	0	1	2441.5	13.2	113.86	1614.57	0	0	2.19	5.27	0	0	2.27	16.78	3.08	21.24	0
2005-2006	33754	1	55	48	1	3	0	5	6047.994541	2	0	1	23.82	0	0	1	0	1	0	0	2988.5	16.6	130.925	0	0	0	1.32	2.11	0	0	5	35.785	0.79	42.105	1
2005-2006	33756	1	53	43	2	1	0	5	33237.34478	2	0	0	31.88	0	0	1	0	0	0	0	920	6.6	26.235	118.5	1.065	0	0	0.66	0	0	3.355	13.315	1.725	16.67	0
2005-2006	33761	1	45	54	1	1	0	5	26880.38031	2	0	1	28.39	1	0	0	0	0	0	0	2462.5	27.7	76.61	4266	2.375	0.275	0.295	0.81	0	0.59	12.265	23.52	3.48	36.355	0
2005-2006	33762	1	52	44	1	1	1	5	28333.21032	2	0	1	28.12	0	0	1	0	1	0	0	1836	2.6	89.91	3494.55	0	1.49	0	0.655	0	0	0.2	6.765	0.655	8.455	0
2005-2006	33765	2	44	41	1	2	1	3.57	8508.271364	2	0	1	26.73	0	0	0	0	0	0	0	2377.5	14.7	111.745	2592.18	0.405	0	1.47	1.87	0	0.83	5.79	17.645	1.635	24.905	0
2005-2006	33767	2	54	47	2	3	1	4.92	6232.697208	2	0	0	35.76	0	0	1	0	1	0	0	2120	15.5	98.575	3673.5	0.4	0.005	0	2.535	0	0.98	6.32	10.46	3.915	16.785	0
2005-2006	33768	1	46	65	2	1	0	3.99	24862.95291	1	1	1	36.63	1	0	0	0	1	0	0	2583.5	17.05	114.62	1806.33	0.955	0.085	1.29	2.425	0	1.645	5.255	26.045	3.735	32.675	0
2005-2006	33770	2	47	47	1	1	1	4.76	34881.27275	1	0	1	32.97	0	0	1	0	1	0	0	2095.5	15.6	59.965	7450.7	0	0	0	3.03	0	0	10.425	21.585	3.03	32.01	0
2005-2006	33771	1	57	66	1	3	0	0.75	2367.149136	1	2	1	27.52	0	1	1	0	1	0	0	2250	18.65	63.695	2191.85	1.495	0	0.52	0.725	0.125	0	11.175	6.445	1.825	18.14	0
2005-2006	33775	2	48	50	1	2	0	5	8668.460693	2	0	0	25.86	0	1	0	0	0	0	0	1988	16	98.32	1744.91	1.795	0	0.29	0.785	0.66	0.59	4.635	4.525	3.54	9.45	1
2005-2006	33777	1	46	33	1	3	0	5	10013.72329	1	0	0	29.58	1	0	1	0	0	0	0	1373	29.25	51.765	7015.63	4.855	0	0.225	5.185	0.065	1.47	0.625	2.67	11.35	3.52	0
2005-2006	33778	1	46	40	1	1	0	1.91	33757.63442	1	0	1	24.75	0	0	1	0	0	0	0	3179	37.95	103.805	1092.66	0.885	0.1	0	0.93	0.525	0	15.195	31.47	2.34	46.765	0
2005-2006	33784	1	49	54	2	1	0	5	39682.85903	2	0	1	34.92	1	0	1	0	1	0	0	2188.5	18.3	106.715	1567.08	0.16	0.26	0.15	1.07	0.015	1.185	6.325	11.445	2.28	18.18	0
2005-2006	33792	1	56	73	2	3	1	0.65	2577.758348	1	0	0	24.5	0	0	1	1	1	0	1	1098.5	10.05	34	548.06	0.26	0	0.085	0.125	0.16	0.21	4.85	6.145	0.67	11.08	0
2005-2006	33793	2	47	76	1	1	0	2.5	16006.99396	2	1	0	39.73	0	0	1	0	0	0	0	3428.5	22.55	204.595	2296.07	0	0.465	1.395	2.64	0.315	2	7.555	5.355	3.56	14.77	0
2005-2006	33796	1	46	81	2	1	1	2.04	11191.82098	2	0	0	27.99	0	1	1	0	1	0	0	1130	11.7	42.81	4856.5	0.745	0	0.41	0.785	0.22	0.465	2.075	8.53	1.805	11.015	0
2005-2006	33797	2	55	45	2	3	1	1.64	7985.917239	2	2	1	23.78	0	0	0	0	0	0	0	2230	16.9	76.465	311.06	0	0.24	1.77	3.285	0	0	6.97	21.37	1.515	30.35	0
2005-2006	33798	1	44	50	1	2	1	0.41	6986.994263	2	2	1	18.45	0	0	0	0	0	0	0	6144.5	18.45	259.18	237	0	2.17	1.025	3.045	0	0.815	10.84	70.8	2.835	84.835	0
2005-2006	33803	1	50	38	2	1	0	2.07	33270.38487	1	2	1	19.36	0	0	0	0	1	0	0	1080.5	15.45	58.25	3721.79	0	0.115	0.44	4.405	0.03	0	0.7	10.975	3.995	12.23	0
2005-2006	33805	2	50	28	1	2	0	5	8212.944067	1	2	0	20.07	1	0	0	0	0	0	0	2331.5	6.15	108.44	0	0	0	0.59	0.66	0	0.285	2.945	35.965	0.355	39.5	1
2005-2006	33806	2	51	55	2	1	0	5	28567.43504	2	0	0	33.08	0	0	1	0	1	0	0	622.5	6.9	18.98	1510.88	0.395	0.505	0	1.875	0	0.575	1.215	1.07	2.845	2.79	0
2005-2006	33821	2	49	25	1	3	1	3.16	6955.568249	1	0	1	22.04	1	0	0	0	0	0	0	1892.5	20.95	61.225	474	2.07	0.1	0.115	1.145	0	0	10.585	10.285	3.1	21.085	0
2005-2006	33825	1	58	61	2	3	0	0.55	2364.991749	1	0	0	30.9	0	0	1	0	1	0	0	1359	18.45	42.805	548.06	1.105	0.745	0.255	0.975	0.24	1.08	3.08	16.4	3.145	20.48	0
2005-2006	33827	1	56	43	2	1	1	4.39	36691.65323	1	2	1	21.21	0	0	0	0	0	0	0	1669.5	8.15	63.33	0	0.63	0.655	0	0.45	0	0.28	0.7	12.21	1.36	13.565	0
2005-2006	33838	2	50	57	2	1	0	2.88	31281.26798	1	2	1	20.99	0	0	0	0	1	0	0	1453.5	10.7	46.02	1244.26	0.015	0.905	1.265	1.78	0	0.12	3.4	18.475	0.65	24.045	1
2005-2006	33840	1	55	35	2	1	1	3.13	28755.01737	2	0	1	19.05	0	0	0	0	0	0	0	1709	22.8	63.925	2516.73	0.015	0.96	0.095	3.22	0.21	1.855	4.88	9.01	5.205	14.945	0
2005-2006	33841	2	56	21	2	2	1	1.5	7341.691541	1	0	1	76.07	1	0	0	0	1	0	0	889	3.45	41.23	2547.45	0.22	1.025	0.46	0.495	0	0.23	2.185	5.02	0.485	8.69	0
2005-2006	33847	2	54	45	2	3	0	0.51	5734.959461	1	0	1	48.37	0	1	0	0	1	0	0	2209.5	19.45	115.425	2844.02	1.88	0.68	0.67	1.5	0	0.105	4.11	10.01	2.815	15.47	0
2005-2006	33853	2	52	69	1	3	1	5	16722.84604	2	1	0	24.86	1	0	0	0	1	1	0	2556	23.35	115.245	1540.2	1.135	0.12	1.3	2.66	0	0.675	4.05	16.285	3.17	21.755	0
2005-2006	33860	2	57	42	2	3	0	5	5838.454178	2	0	0	25.08	1	0	0	0	1	0	0	2145	21.55	100.985	192.56	0.45	0.025	0.295	2.12	0	1.035	4.165	5.955	3.31	10.44	0
2005-2006	33861	1	45	81	1	1	0	2.03	7017.930953	1	1	0	34.75	0	0	1	0	0	0	0	1977	14.65	79.405	355	1.75	0.62	0	0.23	0.215	0	7.78	23.18	2.195	31.58	0
2005-2006	33864	2	44	61	2	1	0	5	20910.57106	2	1	1	26.29	0	0	0	0	0	0	0	1406.5	9.25	73.26	0	0	0.01	0.275	2.12	0	0.595	1.3	5.75	2.44	7.335	0
2005-2006	33866	2	51	46	2	2	1	5	8829.203851	2	0	1	37.4	1	0	1	0	0	0	0	2483.5	12.5	83.505	903.57	0.715	0.05	0.3	1.11	0.215	0.01	6.5	19.68	1.75	26.53	0
2005-2006	33867	1	55	29	1	1	1	4.7	26874.26365	2	2	1	26.49	1	0	1	0	1	0	0	2575	15.35	102.585	3578.4	0	0.5	0.73	2.09	0.325	0.145	6.13	9.11	1.83	16.47	0
2005-2006	33874	1	54	32	2	3	0	1.49	8411.220273	2	0	1	35.94	0	0	0	0	0	0	0	1171	6.7	25.965	3078.4	0.63	2	0.145	0.56	0	0	1.535	13.31	1.045	16.99	0
2005-2006	33876	1	44	49	1	1	0	5	24280.20655	1	2	1	25.66	0	0	1	0	0	0	0	2110	4.75	58.86	0	0	0	0.305	0.57	0	0	3.21	23.555	0.265	27.07	0
2005-2006	33880	2	44	29	2	1	0	1.3	17293.01576	2	2	1	24.15	0	0	0	0	1	0	0	1287.5	2.8	58.06	0	0	0	0.14	0.44	0	0	1.19	30.03	0.3	31.36	0
2005-2006	33885	1	57	40	2	1	0	5	40495.41314	2	0	1	24.16	1	0	0	0	1	0	0	1728	22.5	54.315	532.8	0.34	0.02	0.665	2.5	0.495	0.365	2.675	6.7	3.035	10.06	0
2005-2006	33894	1	49	63	2	1	1	1.46	15653.42525	2	1	1	34.35	0	0	1	0	1	0	0	1532	13.5	82.455	3079.96	0.79	0	0.16	1.72	0	1.06	3.92	3.645	3.41	7.725	0
2005-2006	33895	1	50	64	2	2	0	3.9	5576.796694	2	0	1	30.22	0	1	1	0	1	0	1	2668.5	13.3	95.275	1229.44	0.41	0.81	1.075	2.175	0	0.54	3.895	31.32	2.05	37.1	0
2005-2006	33899	2	48	30	2	1	1	0.64	18780.00761	2	0	1	40.61	0	0	0	0	0	0	1	1290.5	10.2	28.955	2455.92	0.545	0	0.09	0.41	0	0.51	4.525	20.695	1.375	25.31	0
2005-2006	33901	1	50	42	1	2	0	4.42	9517.157888	2	0	1	22.8	0	0	1	0	0	0	0	2546.5	13.4	91.63	2206.92	0.04	0.765	0.395	1.47	0	0	8.06	20.92	1.115	30.14	0
2005-2006	33907	2	49	26	2	3	0	0.9	5499.037301	2	0	0	21.2	0	0	0	0	1	0	0	820	12.9	25.685	2429.25	0.975	0.675	0.05	0.785	0.275	0	3.82	1.375	1.985	5.92	0
2005-2006	33910	1	51	42	1	2	0	2.17	6899.279145	2	0	0	29.19	1	0	0	0	0	0	0	1510.5	23	55.54	1776	0.745	0.51	1.27	3.035	0	0.375	1.5	16.245	2.885	19.525	0
2005-2006	33917	1	54	51	1	3	0	4.1	6522.655707	1	0	1	24.87	1	0	1	0	1	0	0	3081	26.05	127.48	3700.84	0	0	0	2.135	0.51	0	12.22	29.03	2.645	41.25	0
2005-2006	33918	2	57	31	2	3	1	1.33	8322.536194	2	0	1	25.63	1	0	0	0	0	0	0	2063	27.2	66.5	1077.69	1.95	0.68	0.4	1.085	0.3	1.595	6.075	2.655	4.53	9.81	0
2005-2006	33922	2	54	83	2	1	0	2.39	10203.86015	1	1	1	23.11	0	1	1	0	1	0	0	883.5	5.9	41.605	1333.13	0.24	0	0.5	0.705	0	0.3	3.77	2.18	0.745	6.45	0
2005-2006	33924	1	45	24	2	3	1	0.75	17381.73692	1	0	0	22.8	0	0	0	0	0	0	0	1884.5	16.35	54.335	917.6	1.085	0.05	0.545	1.135	0.38	0	5.89	7.33	2.055	13.815	0
2005-2006	33928	2	54	67	1	3	0	3.01	2709.619231	1	0	1	42.19	1	0	0	0	0	0	0	2045	14.6	90.24	3303.19	0	3.25	0.745	2.08	0	0	7.415	4.35	1.335	15.76	0
2005-2006	33929	1	54	54	1	1	0	5	29009.81516	2	1	0	26.67	0	0	0	0	1	0	0	2385.5	12.6	98.235	636.84	0.25	0.015	0.79	2.3	0	0.135	4.815	22.595	1.895	28.215	0
2005-2006	33930	2	46	74	1	1	0	1.89	5738.69735	1	1	1	31.53	0	1	1	0	1	0	0	2082.5	20.05	91.9	1659	0.39	0.56	0.715	2.385	0.11	1.045	2.69	8.855	3.215	12.82	0
2005-2006	33931	1	46	35	2	1	0	1.24	21045.72034	2	0	0	20.66	1	0	0	0	1	0	0	2111.5	17.7	91.98	1154.98	1.395	0.99	0.755	1.97	0	1.315	4	12.07	3.925	17.815	0
2005-2006	33932	1	51	28	1	1	1	4.39	22541.20905	2	1	1	19.18	1	0	0	0	0	0	0	2783.5	25.8	104.29	3416.9	0.495	3.09	0.125	0.65	0.685	3.85	5.115	17.455	5.555	25.785	0
2005-2006	33934	1	49	57	1	1	0	4.68	35296.26501	2	0	1	39.72	0	1	1	0	1	0	0	2470	25.85	112.765	4249.79	0.68	0.035	0.905	1.82	0	2.915	2.595	5.015	4.51	8.55	0
2005-2006	33935	1	54	25	1	1	0	1.99	28983.42054	2	0	0	29.76	0	0	1	0	1	0	0	2627.5	21.8	125.5	1569.53	0.065	0	0.085	1.315	0	2.285	11.34	8.94	3.58	20.365	0
2005-2006	33938	1	49	67	2	2	0	1.56	6324.664262	2	0	1	28.54	1	0	1	0	1	0	0	1507	13.3	56.095	1136.95	1.175	1.005	0.27	0.595	0	1.46	2.325	15.43	2.96	19.03	0
2005-2006	33941	2	58	81	2	3	0	1.56	2368.298428	1	1	1	25.04	0	1	1	0	1	1	0	1539	14.85	64.625	266.53	0.24	0.09	0.4	2.25	0.125	2.51	1.89	10.61	4.725	12.99	0
2005-2006	33945	2	50	65	1	1	1	5	20924.48045	1	2	1	30.67	0	0	1	1	1	0	0	2774.5	33.25	85.675	1016.63	0.85	0.62	0.815	2.82	0.455	0.925	5.99	34.365	4.235	41.79	0
2005-2006	33947	1	50	64	1	1	0	4.35	23405.6456	2	1	1	28.44	0	0	1	0	1	0	0	2148.5	11.25	67.67	0	0	0	0.195	1.735	0	0	7.725	38.685	1.54	46.605	0
2005-2006	33949	2	46	54	1	1	0	5	29883.63519	2	0	0	29.76	1	0	0	0	1	0	0	5318	34.9	219.31	4651.13	1.06	5.995	2.075	2.425	0	2.25	8.815	45.555	3.66	62.44	0
2005-2006	33960	2	45	59	2	2	1	3.85	5453.534369	1	0	1	50.22	0	0	1	0	1	0	0	1919	15.3	107.44	0	0.68	0	0	1.03	0	0	4.1	16.54	1.71	20.64	0
2005-2006	33963	1	47	21	2	1	0	3.2	22600.93557	2	0	1	19.12	1	0	0	0	0	0	0	2387.5	22.95	106.89	696.18	1.515	0.105	0	2.63	0	2.225	5.76	11.285	6.37	17.15	0
2005-2006	33965	1	50	50	1	2	1	1.99	9517.157888	2	2	0	23.47	0	0	0	0	1	0	0	2366.5	20.1	87.84	2577.36	0.26	0.055	1.185	1.77	0.91	0	6.64	28.185	1.755	36.065	0
2005-2006	33967	1	53	24	1	1	1	5	29624.29782	2	0	0	24.01	1	0	0	0	0	0	0	3276	22.95	155.535	2088.16	0.04	0.045	0.57	1.45	0	1.565	6.475	34.685	2.485	41.775	0
2005-2006	33972	1	50	65	1	2	0	3.9	3575.275878	2	2	1	21.26	0	1	0	0	1	0	0	3176.5	17.25	133.805	1807.14	0.6	0	0.98	1.89	0	1.27	8.67	40.555	2.78	50.205	0
2005-2006	33978	1	45	48	2	1	0	4.56	30131.33283	2	0	1	24.24	1	0	0	0	1	0	0	1926	17.65	47.34	4144	1.75	0	0	2.655	0	0.665	2.675	34.49	5.07	37.165	0
2005-2006	33981	1	49	20	2	2	1	0.1	2359.801957	2	0	0	35.8	0	0	0	0	1	1	0	2814.5	14.65	103.08	2992.13	0.005	0	0.27	2.22	0	0.51	7.5	39.72	2.465	47.49	0
2005-2006	33990	1	48	82	1	1	1	2.13	6626.438187	2	1	0	28.84	0	0	1	1	1	0	0	1674	9.65	71.745	3732.75	0.02	0.56	0	1.13	0	0.365	5.93	18.34	1.515	24.83	0
2005-2006	33992	2	46	20	1	1	1	4.75	21132.09296	2	2	1	25.17	1	0	0	0	1	0	0	3177.5	15.8	169.32	6013.88	0.005	0	0	4.16	0	0.755	3.475	13.93	4.92	17.405	0
2005-2006	33998	1	47	46	2	1	0	0.81	13995.11952	2	0	0	34.52	0	1	1	0	1	0	1	1291.5	10.8	46	4928.97	1.005	0	0	0.56	0	1.94	3.73	5.075	3.505	8.805	0
2005-2006	34000	1	50	23	2	3	0	0.62	6817.081557	1	0	1	30.69	0	0	1	0	1	0	0	1958	24.9	53.425	1036.39	2.9	1.605	0	1.37	0	0	7.97	15.435	4.27	25.01	0
2005-2006	34002	2	51	21	1	2	1	1.89	7500.423136	1	0	1	19.66	1	0	0	0	0	0	0	4023.5	14.15	174	296.26	0	0.68	0.16	1.73	0	0	11.315	43.36	1.57	55.515	0
2005-2006	34004	1	45	46	1	1	0	2.05	28564.62889	1	0	1	42.31	0	0	0	0	1	0	0	3118	20.25	84.855	2841.6	2.865	0	4.04	4.77	0	0	2.605	35.465	3.595	42.11	0
2005-2006	34006	1	47	81	1	1	0	2.65	7485.779525	2	1	0	29.92	0	0	1	0	1	0	0	2147.5	13.95	97.735	4123.82	0.665	0	0	1.45	0	0.985	5.515	21.795	3.1	27.31	0
2005-2006	34016	1	52	85	2	2	1	3.82	8086.433336	1	0	0	26.02	0	0	1	0	0	0	0	1134	8.8	37.815	710.4	1.26	0	0.565	1.085	0	0.17	3.36	14.285	1.95	18.21	0
2005-2006	34017	2	47	30	2	1	0	5	35089.79923	2	0	1	28.89	1	0	1	0	0	0	0	1831.5	15.15	79.255	3910.52	0.755	0	0.22	1.1	0.01	0	5.47	14.125	1.645	19.815	0
2005-2006	34023	2	55	24	1	3	0	1.68	8914.698059	1	2	1	33.54	0	0	1	0	0	0	0	2521.5	18.05	81.865	474	0.835	0	0.115	0.585	0.3	0	6.605	43.015	1.605	49.735	0
2005-2006	34029	2	53	50	2	3	0	1.07	6860.346741	1	0	0	34.31	0	0	1	0	1	0	0	1828	20.9	59.285	2918.07	0.6	0.85	0	0.705	1.12	0	6.865	19.445	2.425	27.16	0
2005-2006	34037	1	45	20	1	1	1	1.95	32794.7121	2	0	0	17.43	1	0	0	0	0	0	0	3666.5	15.45	153.445	4147	0.275	0	0.525	1.35	0	0	15.41	36.27	1.1	52.205	0
2005-2006	34041	1	55	22	2	3	0	0.77	5421.364689	1	0	0	26.53	0	0	0	0	1	0	0	1978.5	9.15	81.075	311.06	0.015	0	0.25	0.68	0	0.9	4.89	24.06	1.345	29.2	0
2005-2006	34042	1	52	54	2	2	1	0.52	9264.60924	2	0	0	26.7	0	0	1	0	1	0	0	2588.5	16.45	106.8	992.04	0	0	1.805	4.18	0	0.2	6.06	36.52	2.575	44.385	0
2005-2006	34043	2	49	20	2	3	1	0.76	5499.037301	2	0	1	29.12	1	0	0	0	1	0	0	1468.5	13.4	35.325	0	1.01	1.01	0.04	0.605	0	1.395	5.03	13.325	2.97	19.405	0
2005-2006	34046	2	46	48	1	1	0	2	31756.05922	1	1	0	25.48	0	0	0	0	1	0	0	1856	11.65	83.365	2368.4	0.395	0	0.635	1.125	0	0	2.87	29.19	0.885	32.695	0
2005-2006	34051	2	50	36	1	1	1	1.39	12798.82216	2	0	0	30.02	1	0	1	0	1	0	0	2402.5	12.5	122.735	4736	0.455	0.215	1.495	1.97	0	0.975	4.215	14.075	1.905	20	0
2005-2006	34060	1	54	70	2	3	1	0.79	2855.701633	2	1	1	36.23	0	1	1	0	0	0	0	3349	33.5	94.66	0	0	0.915	0.6	1.19	0.825	0.36	8.655	58.795	1.775	68.965	0
2005-2006	34062	1	55	67	2	1	0	3.9	21052.60179	2	0	1	43.3	0	0	1	0	1	0	0	1276.5	11.05	49.76	1199.22	1.015	0	0.17	0.98	0	1.365	4.88	4.535	3.19	9.585	0
2005-2006	34068	2	54	20	1	2	0	1.53	8322.673224	1	2	1	31.67	0	0	0	0	0	0	1	3396.5	19.4	149.76	710.4	0	0	0.14	1.66	0.095	1.485	14.115	33.555	3.1	47.81	0
2005-2006	34069	2	50	62	2	1	0	5	21776.2967	2	1	1	29.31	0	0	1	0	1	0	0	1300	11.85	54.805	711	0.71	0.62	0.285	0.98	0	0.78	2.37	7.395	2.185	10.67	0
2005-2006	34070	2	56	35	1	1	0	2.69	28097.85029	1	1	1	27.53	0	0	0	0	1	0	0	3246	11.65	135.41	1983.38	0	0	1.45	1.49	0	0	7.245	57.805	0.04	66.5	0
2005-2006	34073	2	54	39	2	3	0	5	8175.00767	2	0	1	21.6	1	0	1	0	1	0	0	2990.5	22.95	94.55	5025.29	0.715	0.46	0.08	1.03	0	1.315	8.655	38.16	2.98	47.355	0
2005-2006	34074	1	58	41	1	3	1	2.21	23968.06711	2	0	0	38.72	1	0	1	0	1	0	0	2956	18.3	95.075	473.6	0.085	0.02	0.395	0.995	0.325	0	12.885	34.44	1.01	47.74	0
2005-2006	34078	2	54	37	1	1	0	0.94	12969.82101	2	2	1	19.31	1	0	1	0	1	0	0	3439	11.3	157.725	237	0.47	0	0.375	0.95	0	0	7.685	41.055	1.045	49.115	0
2005-2006	34079	1	58	70	1	3	0	5	1477.891512	1	0	1	24.67	0	0	1	0	1	0	0	1421.5	14.85	50.745	1228.84	0.005	0.04	0	0.94	0.91	0.49	5.065	12.525	2.345	17.63	0
2005-2006	34080	2	48	44	1	1	0	1.07	30123.39902	2	0	0	24.96	0	0	1	0	1	0	0	1870.5	6.15	84.025	1896	0.04	1.245	0	0.555	0	0	6.17	15.18	0.595	22.595	0
2005-2006	34083	1	58	54	2	3	0	2.17	4587.711117	1	0	0	37	0	1	0	0	1	0	0	2023.5	10.55	88.26	177.6	0.005	0	0.02	0.02	0	0.875	11.58	10.11	0.88	21.71	0
2005-2006	34087	1	44	81	1	1	0	1.37	2812.569348	1	1	1	26.2	1	0	1	1	1	1	0	3870.5	24.25	184.58	607.24	0.95	0.015	1.235	2.675	0	0.08	10.25	43.015	2.47	54.515	0
2005-2006	34088	1	54	36	2	3	0	2.43	27763.50015	2	2	1	28.99	0	0	0	0	1	0	1	2405.5	16.4	72.805	828.8	0.885	0	0	1.345	0.145	0.105	14.06	21.205	2.48	35.265	0
2005-2006	34090	1	53	65	1	1	1	1.88	11353.93746	1	2	1	34.92	0	0	1	0	1	0	0	2499.5	7.55	98.57	1525.56	0.025	0	0.335	0.64	0	0.04	2.955	17.29	0.37	20.58	0
2005-2006	34091	1	57	69	1	3	0	5	26813.77024	2	1	1	24.15	0	0	1	1	1	0	0	1495.5	18.3	56.975	888.32	1.455	0.89	0.065	1.35	0.08	0.335	4.42	2.025	3.155	7.4	0
2005-2006	34092	2	46	55	1	1	0	2.27	29883.63519	2	1	1	28.08	0	0	1	0	1	0	0	2547	8	94.055	1259.06	0.515	0.905	0.545	0.87	0	0.31	4.92	11.705	1.15	18.075	0
2005-2006	34093	1	48	22	2	1	0	0.93	16428.01883	1	1	1	19.27	0	0	0	0	0	0	0	1872	5.5	57.94	0	0	0	0.13	0.515	0	0	5.22	45.2	0.385	50.55	1
2005-2006	34096	2	55	82	1	1	0	5	9431.843422	1	1	0	27.79	0	0	1	0	1	0	0	3276.5	29.85	132.64	1984.88	3.585	0.44	0.08	2.5	0.4	1.54	8.1	28.345	7.945	36.965	0
2005-2006	34107	2	50	62	2	1	0	3.09	12339.30725	2	0	1	23.62	0	0	0	0	1	0	0	1791	20.8	71.325	1066.5	1.595	0.405	0.08	0.91	0	1.175	3.8	5.715	3.6	10	0
2005-2006	34108	2	44	25	1	1	1	0.9	15364.25226	1	0	1	36.62	0	0	0	0	1	0	0	1494.5	11.5	32.905	311.06	0.01	0	1.46	2.795	0	0	5.205	25.695	1.345	32.36	0
2005-2006	34109	1	54	47	1	1	0	5	30827.4881	2	0	0	24.61	1	0	0	0	1	0	0	3849	35.65	157.775	4946.63	1.95	0.495	0.2	2.685	0	1.36	8.805	44.485	5.795	53.985	0
2005-2006	34111	1	47	44	1	1	0	3.42	30468.88257	1	2	1	27.53	1	0	0	0	1	0	0	1860	7.9	82.67	6213.01	0	0	0.25	0.72	0.15	0	7.425	4.455	0.62	12.13	0
2005-2006	34114	1	45	69	1	2	1	2.51	3087.940192	1	2	1	24.51	1	0	1	0	1	0	0	2947	16.5	94.04	0	0	0	2.155	3.355	0	0.68	8.395	52.71	1.88	63.26	0
2005-2006	34118	1	53	39	1	2	0	3.42	8531.690249	2	0	1	32.28	1	0	1	0	1	0	0	2542.5	10.9	111.255	6013.21	0	0.72	0.735	1.845	0	0.17	7.83	30.345	1.28	39.63	0
2005-2006	34120	1	46	35	1	3	0	1.57	28097.85029	2	0	0	40.45	0	1	1	0	1	0	0	3734.5	31	183.02	3405.94	0	1.67	0	2.215	1.32	0	15.535	6.46	3.535	23.665	0
2005-2006	34122	2	46	73	1	1	1	2.45	14572.83546	1	1	0	30.39	0	1	1	1	1	0	0	1984.5	19.45	87.6	992.44	0.695	0	0.41	1.395	0	2.74	4.705	8.56	4.42	13.675	0
2005-2006	34123	2	52	43	1	1	0	5	23942.43875	2	0	1	25.76	1	0	0	0	1	0	0	3080	22.55	123.06	725.81	1.89	0	0.93	1.615	0	2.265	2.81	27.165	4.84	30.905	0
2005-2006	34127	1	56	85	1	1	0	5	8545.904372	2	1	1	27.07	0	0	0	0	0	0	0	1005.5	13.7	25.695	1747.88	1.46	0	0.165	1.565	0	0.7	1.81	11.81	3.56	13.785	0
2005-2006	34128	2	46	51	1	1	0	4.75	21151.33753	1	0	1	30.98	0	0	0	0	1	0	0	2721	14.45	99.025	2603.37	0.52	0.365	0.62	1.16	0	0.155	11.02	21.255	1.215	33.26	0
2005-2006	34132	2	55	27	2	3	0	1.07	7281.1441	2	0	0	32.7	0	0	0	0	1	0	0	2017	21.5	50.595	3866.04	1.565	1.115	0.39	0.955	0	0	8.08	18.815	2.13	28.4	0
2005-2006	34133	2	53	61	1	2	0	2.04	4002.78486	1	1	0	27.96	1	0	0	0	1	0	0	1743	12.75	68.775	0	0.025	1.88	0	0.03	0	1.495	3.38	10.71	1.55	15.97	0
2005-2006	34135	1	44	77	1	1	0	2.88	11142.1714	1	1	0	29.07	0	0	1	0	1	1	0	1466.5	10.3	51.235	977.63	1.37	0.745	0	0.39	0	0.85	4.345	5.695	2.61	10.785	0
2005-2006	34136	1	55	29	1	1	1	3.21	26874.26365	2	0	1	43.19	0	0	1	0	1	0	0	1517.5	20.2	50.045	4383.7	0	1.405	0.61	3.035	0	3.05	3.565	2.075	5.475	7.655	0
2005-2006	34138	1	44	78	2	1	1	1.92	14476.05626	2	1	0	18.62	0	0	1	0	0	0	0	2686	22.95	120.75	1481.25	1.905	0	0.185	0.515	0.195	2.085	3.535	35.455	4.515	39.175	0
2005-2006	34141	1	55	26	1	1	0	5	26874.26365	2	2	1	23.02	1	0	0	0	1	0	0	2637	20.45	119.425	4517.81	0.015	1.465	0.73	2.265	0	0.655	7.85	9.845	2.205	19.89	0
2005-2006	34145	2	44	54	1	1	1	3.06	26717.266	1	0	1	29.14	1	0	1	0	1	0	0	2357.5	15.35	64.19	1954.85	0.965	0	1.6	2.605	0.375	0	5.36	5.92	2.345	12.88	0
2005-2006	34148	2	47	69	2	1	0	4.17	25690.5277	1	0	1	39.17	0	1	1	0	1	0	0	1169.5	10.8	46.69	1481.25	1.085	0.28	0.395	0.645	0	0.2	1.31	8.025	1.535	10.01	0
2005-2006	34150	2	52	64	1	3	0	3.73	16722.84604	1	2	1	31.33	0	0	1	0	1	0	0	1496.5	8.95	58.045	1244.24	0.605	0	0.17	1.205	0	0	6.71	2.31	1.64	9.19	0
2005-2006	34152	1	49	50	2	1	1	3.76	39682.85903	1	2	0	24.64	0	0	0	0	1	0	0	1833	12	68.73	947.2	0.105	0.075	0.425	0.74	0	0.48	4.05	36.91	0.9	41.46	0
2005-2006	34165	2	50	52	2	1	0	3.25	15343.16448	1	2	1	34.95	0	0	1	0	1	0	0	1179.5	8.1	31.005	1211.24	0.395	0	0.245	0.985	0	1.495	0.53	16.31	2.63	17.085	0
2005-2006	34167	2	49	81	2	1	1	0.86	9930.492886	1	1	0	29.01	0	1	1	0	1	0	0	1385.5	8.3	69.565	355.5	0.12	0	0.325	0.57	0	0.805	2.97	13.92	1.17	17.215	0
2005-2006	34169	1	48	26	2	3	1	2.49	5559.412143	2	0	1	18.87	1	0	0	0	0	0	0	2521	11.6	72.58	0	5.22	0.735	0	1.02	0	0	0.495	16.535	6.24	17.765	0
2005-2006	34173	2	48	78	1	1	0	1.29	16991.80097	1	1	1	20.58	0	0	0	0	0	1	0	2107	7.55	63.735	1110.94	0.265	1.125	0.425	0.69	0	0	5.11	28.185	0.53	34.845	0
2005-2006	34176	2	57	45	2	3	0	1.66	5300.727627	1	1	0	23.01	0	0	0	0	1	0	0	1870.5	14.6	111.885	562.65	0.105	0	0.32	0.69	0.11	0	10.135	6.16	0.585	16.615	0
2005-2006	34180	2	51	46	2	2	1	2.05	7595.671782	1	1	0	35.21	0	1	1	0	1	0	0	815	4.25	38.18	1718.24	0	0	0	0.435	0	0	2.65	2.34	0.435	4.99	0
2005-2006	34205	1	51	47	1	3	0	3.73	5072.850033	1	1	1	22.98	1	0	1	0	1	0	0	3214	25.6	134.475	2604.2	3.33	0.865	2.085	3.575	0.11	0.48	3.93	25.93	5.41	32.81	0
2005-2006	34206	2	53	32	2	2	0	1.81	11367.23764	2	0	1	30.16	0	0	0	0	1	0	0	1763.5	8.5	90.07	0	0	0.025	0	0.24	0.04	0	5.605	14.03	0.28	19.66	0
2005-2006	34207	1	47	46	1	2	0	2.33	8767.878776	2	2	1	29.76	0	0	0	0	0	0	1	2134	8.95	58.33	473.6	0	0	0.285	0.465	0	2.335	3.67	8.8	2.515	12.755	0
2005-2006	34208	1	57	38	1	3	0	2.43	11387.79547	1	0	1	23.84	1	0	0	0	1	0	0	4473.5	38.8	163.46	355.5	0.555	0.11	0	1.755	1.945	0	16.855	58.435	4.255	75.4	0
2005-2006	34209	2	47	58	2	1	0	4.92	36903.9921	1	0	1	37.83	0	0	1	0	1	0	0	1446.5	11.4	34.08	1066.2	0	0	0.38	1.215	0	1.085	7.01	5.86	1.92	13.25	0
2005-2006	34212	1	52	50	2	2	1	3.62	9264.60924	1	2	0	20.13	0	0	0	0	1	0	0	1523	4.25	50.06	0	0.5	0.055	0	0.85	0	0	3.675	26.49	1.35	30.22	0
2005-2006	34213	2	52	78	1	1	0	5	10987.16997	2	1	1	28.52	0	0	1	0	0	0	0	1778	21.05	58.18	399.95	0.72	0.405	0.73	1.58	0	2.545	3.945	15.14	4.115	20.22	0
2005-2006	34214	1	44	33	1	3	1	3.51	7202.378782	2	0	1	29.19	1	0	0	0	1	0	0	1827.5	11.3	64.015	2513.68	0.47	0.89	0.26	1.665	0	0.94	3.105	20.275	2.815	24.53	0
2005-2006	34219	1	47	26	2	3	1	1.95	9952.258499	2	0	1	40.33	1	0	0	0	1	0	0	1884.5	11.6	79.835	5421.38	0.025	0.99	0.35	2.17	0	0.665	2.57	25.74	2.51	29.65	0
2005-2006	34223	2	49	60	1	3	0	0.81	1016.346936	1	2	1	21.81	0	0	0	0	1	0	0	1886.5	17.85	63.56	2251.5	0.57	0	0.025	0.81	0.42	0	8.605	18	1.775	26.63	0
2005-2006	34231	1	56	44	1	2	0	2.06	10009.57259	2	0	1	22.62	1	0	0	0	0	0	0	2354.5	23.6	97.39	592.5	0.48	0.3	1.34	1.59	0.745	3.72	4.725	13.1	5.195	19.465	0
2005-2006	34233	2	55	81	1	1	1	2.96	9431.843422	1	0	0	23.46	0	0	1	1	1	1	0	2283.5	17.9	89.915	0	0.305	0.16	0.515	0.515	0	1.15	6.145	20.95	1.455	27.77	0
2005-2006	34234	2	58	65	1	3	0	0.66	1083.787109	1	0	0	26.72	0	0	1	0	1	0	0	1261	16.45	40.29	503.64	0.725	0	0.135	0.925	0.08	0.435	6.255	9.785	2.03	16.175	0
2005-2006	34235	2	56	43	2	1	1	1.06	10324.07373	2	0	1	52.85	0	1	0	0	1	0	0	1589	10.7	49.035	29.63	0.445	0.25	0.86	1.23	0.14	0	2.055	30.4	0.955	33.565	0
2005-2006	34245	1	45	51	1	1	0	2.43	26880.38031	1	0	1	27.9	0	0	1	0	1	0	0	4153	27	199.94	0	0.115	0	0.695	1.195	0	1.74	14.955	19.255	2.355	34.905	0
2005-2006	34250	1	44	48	1	1	0	3.57	24280.20655	2	2	1	24.26	1	0	0	0	1	0	0	2547.5	10	97.425	473.6	1.01	0	0	0.345	0	0.325	7.755	4.055	1.68	11.81	0
2005-2006	34256	2	53	48	1	3	0	2.25	7834.445625	1	0	1	30.78	0	1	0	0	1	0	0	1537.5	11.55	46.425	0	0	0	0	0.82	0.365	0.2	4.66	3.295	1.385	7.955	0
2005-2006	34272	2	49	29	1	2	0	0.9	8320.273406	1	0	1	35.52	1	0	1	0	0	0	0	2103	15.35	94.655	9020.81	0.26	0.715	0.84	1.955	0	0.3	6.18	13.115	1.675	20.85	0
2005-2006	34273	1	55	35	1	3	1	5	23791.73767	2	0	1	35.78	1	0	0	0	1	0	0	2483	22.4	91.265	6902.03	0	0.18	0.19	1.39	0.82	0.455	10.72	22.815	2.475	33.905	0
2005-2006	34274	1	45	38	1	1	0	2.26	29033.10011	2	0	0	36.43	0	0	0	0	0	0	0	1795	6.9	104.275	1448.26	0.01	0	0	1.345	0	0.685	2.935	7.95	2.04	10.885	0
2005-2006	34283	1	46	44	2	1	0	4.68	35609.16272	1	2	1	23.51	0	0	1	0	0	1	0	1158	6.25	48.9	5199.21	0	0.165	0.14	0.905	0.01	0	3.455	5.87	0.775	9.63	0
2005-2006	34284	1	45	57	1	1	1	5	26880.38031	2	0	1	31	0	0	1	0	0	0	0	2506	17.2	95.765	1184	1.4	0.995	0.435	1.45	0	1.325	5.71	25.3	3.74	32.44	0
2005-2006	34288	1	52	83	1	1	0	1.87	9215.150525	1	1	0	30.66	0	0	0	0	1	0	0	2387	15.55	90.455	1880.69	0.08	0.25	0.44	1.475	0.425	0	7.005	34.1	1.54	41.795	0
2005-2006	34289	2	46	61	1	1	0	2.71	15906.78361	1	1	0	28.94	0	0	1	1	1	0	0	1782.5	18.7	48.205	1359.79	0.5	0	0.255	0.725	0	2.82	5.495	15.28	3.79	21.03	0
2005-2006	34291	1	46	26	1	1	0	0.6	18268.30456	1	2	1	24.09	0	0	1	0	0	0	0	3681	18.05	89.56	0	0.01	0.015	2.1	2.475	0	0	5.485	82.895	0.385	90.495	0
2005-2006	34292	1	54	49	2	1	0	0.9	14159.836	2	0	1	22.58	0	0	0	0	1	0	1	2123	16.4	81.155	1125.1	0.22	0	1.02	1.755	0	1.095	7.55	19.75	2.05	28.32	0
2005-2006	34293	1	50	75	2	1	1	5	19718.19467	1	0	1	32.28	0	0	1	0	1	0	0	1109.5	11.85	32.415	1361.6	1.15	0.775	0.045	1.705	0	0.075	2.845	5	2.885	8.665	1
2005-2006	34295	1	49	28	1	2	0	3.73	10418.79446	2	0	0	30.83	1	0	1	0	1	0	0	4188.5	30.45	178.605	3895.7	0	1.02	1.215	3.275	1	0.385	10.71	42.025	3.445	54.97	0
2005-2006	34296	2	48	51	1	1	1	5	28347.24109	2	0	1	26.8	1	0	0	0	0	0	0	2191	18.6	52.225	4088.26	2.865	0.28	0	0.17	0	1.565	6.2	21.915	4.6	28.395	0
2005-2006	34300	1	45	81	1	1	0	1.09	3308.868048	1	2	1	25.49	0	0	0	1	0	0	0	2004.5	17.65	78.475	1317.36	1.555	0.25	0.48	0.96	0	0.99	6.32	12.605	3.025	19.655	0
2005-2006	34302	1	44	21	2	1	1	5	18010.35475	2	2	1	21.2	1	0	0	0	0	0	0	1811.5	8.05	52.96	1332.62	0	0.01	0.64	1.28	0	0	7.86	28.015	0.64	36.525	1
2005-2006	34306	2	57	67	2	3	0	2.8	3150.963662	1	0	0	30.48	0	1	0	0	1	0	0	1697.5	17.2	72.41	1169.69	0.51	0.145	0.645	1.235	0	2.205	4.31	12.07	3.305	17.17	0
2005-2006	34310	2	44	40	2	1	0	0.6	13580.73916	1	2	0	43.07	0	1	0	0	1	0	1	1739.5	7.15	74.75	3910.1	0.16	0.075	0.645	1.675	0	0	4.425	18.19	1.19	23.335	0
2005-2006	34312	2	48	42	2	1	0	1.07	31775.5979	2	0	1	34.65	0	0	0	0	1	0	0	2898.5	19.1	101.705	3851.25	0.69	0	1.22	2.11	0	0.4	13.255	31.99	1.98	46.465	0
2005-2006	34325	2	53	34	1	3	0	1.19	10983.62091	1	0	0	50.72	0	0	1	0	0	0	0	2324	10.75	89.41	1466.44	0	0	1.6	2.005	0	0	6.605	27.04	0.405	35.245	0
2005-2006	34333	1	49	44	1	1	0	5	37507.82911	1	0	0	26.79	0	0	0	0	1	0	0	1927	15.5	65.255	59.2	0	0	0	1.76	0.4	0.41	7	33.445	2.57	40.445	0
2005-2006	34335	1	46	26	1	1	1	2.48	31738.28862	1	0	1	21.94	1	0	0	0	1	0	0	3042	14.5	76.13	2503.31	0.63	0.13	1.395	2.43	0	0.64	5.73	40.41	2.305	47.665	0
2005-2006	34338	1	54	41	1	3	0	4.11	6522.655707	2	0	0	29.16	1	0	0	0	1	0	0	2927	19.7	106.99	237	0	3.2	1.91	2.565	0.08	1.45	7.63	16.155	2.185	28.895	0
2005-2006	34343	1	46	33	2	1	0	2.35	33959.44359	2	1	1	39.88	1	0	1	0	1	0	0	4515.5	25.6	223.8	5731.45	0.4	0	0.06	4.415	0	0.255	7.875	37.04	5.01	44.975	0
2005-2006	34344	2	53	50	2	1	0	5	39174.45649	2	0	0	35.39	0	0	1	0	1	0	0	2546	21.65	129.955	2503.32	0.83	0	0.545	1.615	0.24	1.135	5.255	9.915	3.275	15.715	0
2005-2006	34353	2	45	64	2	2	1	2.7	3269.020432	1	0	0	30.48	0	0	1	0	1	0	0	2015.5	15.05	88.2	192.56	0.11	1.01	0.26	0.44	0.26	0.29	4.235	16.675	0.84	22.18	0
2005-2006	34354	1	49	34	1	2	1	2.77	10155.94739	2	0	1	25.77	1	0	1	0	0	0	0	2894.5	24.75	122.665	429.56	0.655	0.355	0.675	0.935	0.405	1.8	5.79	41.85	3.12	48.67	0
2005-2006	34356	1	46	48	1	3	0	2.98	33757.63442	1	1	0	32.63	0	0	0	0	0	0	0	778.5	10.35	23.64	3506.19	1.76	0	0.04	0.385	0.11	0.475	1.735	4.7	2.69	6.475	0
2005-2006	34361	1	44	85	2	1	1	1.46	8118.590641	1	1	1	31.56	0	1	1	0	1	0	0	1353.5	14.75	39.475	859.13	1.045	0.68	0.655	2.52	0	0.91	2.94	8.185	3.82	12.46	0
2005-2006	34363	1	57	25	1	3	0	1.76	8914.698059	1	0	1	37.12	0	0	0	0	1	0	0	2222	18.7	62.775	1110.94	0.9	0	0.425	1.43	0.34	0	8.795	32.175	2.245	41.395	0
2005-2006	34365	1	46	31	1	1	0	1.86	28097.85029	2	1	0	22.04	1	0	1	0	0	0	0	4119.5	31.3	147.995	3389.56	1.53	0	0.125	2.765	0	1.19	11.605	35.765	5.36	47.495	0
2005-2006	34370	1	48	25	2	3	1	1.67	21229.45372	2	0	1	22.17	1	0	0	0	0	0	0	2067.5	13.25	81.97	750.12	0.005	1.625	0	0.755	0.16	0.75	6.04	19.435	1.67	27.1	0
2005-2006	34373	1	51	55	2	2	1	3.9	7839.656394	2	2	1	33.98	1	0	1	0	0	0	0	1335	9.1	51.71	2339.78	0.93	0	0.26	0.735	0.025	0	3.44	14.28	1.43	17.98	0
2005-2006	34374	1	47	34	2	3	0	0.23	18976.99123	1	0	0	29.92	0	0	0	0	1	0	0	1529.5	12.75	42.61	0	0	0.31	0	0.015	0.75	0	6.415	24.98	0.765	31.705	0
2005-2006	34375	2	57	75	2	3	1	1.43	3013.965242	1	0	0	35.61	0	1	1	0	1	0	0	1213	9.25	54.44	1000	0.365	0.405	0	0.99	0	1.015	2.965	5.46	2.37	8.83	0
2005-2006	34387	2	49	34	1	3	1	2.45	8885.167848	1	2	1	24.13	1	0	0	0	0	0	0	2836	38.4	96.575	1477.62	2.105	0	0.385	2.43	0.38	0.65	13.995	27.405	5.18	41.785	0
2005-2006	34391	1	45	38	1	1	1	4.91	23775.50085	2	0	1	25.28	0	0	0	0	0	1	0	3521	17.15	156.21	9945.6	0	1.645	1.31	2.685	0	1.44	6.365	14.795	2.815	24.115	0
2005-2006	34393	2	44	69	1	1	1	4.18	20092.61912	1	2	1	23.03	0	0	1	0	1	1	0	2871	15.95	135.87	622.12	0	0	2.465	3.335	0	0.02	4.99	30.055	0.89	37.51	1
2005-2006	34394	2	48	35	1	3	0	0.81	13039.79176	1	2	1	31.19	1	0	0	0	1	0	0	1264.5	14.25	39.11	88.88	4.87	0	0	0.235	0.25	0	4.185	15.88	5.355	20.065	0
2005-2006	34395	2	56	41	1	2	0	4.8	6467.985277	2	2	1	26.06	0	1	1	0	1	0	0	2043	18.4	78.305	1422	2.05	0	0.17	0.46	0	1.035	7.005	10.985	3.375	18.16	0
2005-2006	34396	1	44	69	2	2	1	2.09	4094.189354	1	1	0	37.78	0	0	1	0	1	0	0	1675.5	18.6	50.855	651.55	0.625	0.085	0.755	0.88	0.43	0.775	4.825	7.835	1.955	13.5	0
2005-2006	34398	1	54	45	1	1	0	3.44	30827.4881	1	0	0	33.16	0	0	1	0	1	0	0	2077	7.25	60.065	0	0	0	1.59	1.62	0	0	3.55	50.185	0.03	55.325	0
2005-2006	34401	2	45	30	1	2	0	2.41	5249.290424	2	2	1	26.19	1	0	1	0	0	0	0	2494	17.7	87.335	0	0.03	0.71	0.31	0.87	0	1.37	5.8	19.93	1.96	26.75	0
2005-2006	34405	2	44	57	1	1	0	5	26717.266	2	0	0	26.39	1	0	0	0	0	0	0	1977	11.3	97.045	1531.44	0.155	0.5	0	1.765	0	1.24	6.405	6.87	3.16	13.775	0
2005-2006	34406	2	48	31	2	3	0	0.81	16812.92524	2	0	1	48.09	1	1	1	0	1	0	1	1610.5	12.7	48.445	1807.13	0.045	0.82	0	0.685	0.395	0.325	6.55	10.38	1.45	17.75	0
2005-2006	34408	1	46	56	1	1	1	0.89	9366.1406	2	1	0	29.51	0	1	1	0	1	1	0	1676.5	17.15	66.97	6663.63	1.575	0	0.345	0.785	0	1	5.675	3.2	3.015	9.22	0
2005-2006	34410	1	52	29	2	2	1	1.25	9254.669334	2	0	1	19.58	0	0	0	0	1	0	0	1937	8.55	60.275	592	0.025	0.54	0.545	1.675	0	0	3.755	39.925	1.155	44.765	0
2005-2006	34411	1	58	49	2	3	1	5	6638.556861	2	1	1	37.05	0	0	0	0	1	0	0	1387.5	16.25	38.365	5273.26	0.935	0	0.4	1.76	0	0.925	2.705	10.16	3.22	13.265	0
2005-2006	34415	2	53	35	1	1	0	5	30819.31933	2	0	1	21.43	0	0	1	0	0	0	0	5867	33.15	268.015	2500	0	0	1.995	3.55	0	5.095	9.09	29.19	6.65	40.275	0
2005-2006	34418	2	53	63	1	1	0	4.77	26204.34535	1	1	1	22.91	0	0	1	1	1	0	0	1439	11.85	50.055	740.63	0	0	0.515	0.915	0.43	0	7.49	0.81	0.83	8.815	0
2005-2006	34419	2	53	60	1	1	0	2.27	13342.3364	1	2	0	32.72	0	0	1	0	1	0	1	2010	13.5	88.975	0	0	0.795	0.11	0.63	0.275	0.865	4.145	27.54	1.66	32.59	0
2005-2006	34427	1	58	74	2	3	1	1	1776.223821	1	1	0	26.86	0	0	1	0	1	0	0	614	7	15.325	1592.5	0.91	0.215	0	0.145	0	0.67	2.17	3.11	1.725	5.495	0
2005-2006	34434	1	49	26	2	2	1	0.39	9254.669334	1	2	1	21	0	0	1	0	0	0	1	2025.5	7	66.62	4725.2	0	0.5	0.41	0.905	0	0.465	7.68	4.865	0.96	13.455	0
2005-2006	34435	2	49	70	2	1	1	1.99	17858.29287	2	1	1	33.16	0	0	1	0	0	1	0	2228.5	23.3	107.515	622.13	1.535	0.56	0.39	1.825	0.16	0.76	5.12	14.335	3.89	20.405	0
2005-2006	34437	2	54	37	2	1	1	4.16	30140.87539	2	1	1	26.72	1	0	0	0	1	0	0	938	11.8	44.145	1966.44	0.395	0	0	1.335	0.27	0	2.415	2.27	2	4.685	0
2005-2006	34438	2	44	25	1	1	0	0.78	15364.25226	1	1	1	17.64	0	0	0	0	0	0	0	3550	11.55	134.4	0	0	0	0	1.12	0	0	13.27	57.97	1.12	71.24	0
2005-2006	34443	1	48	20	1	1	0	1.67	18268.30456	1	0	1	24.13	1	0	0	0	0	0	0	1325.5	5.85	39.435	3969.76	0.005	0	0.21	1.14	0	0.135	0.795	13.14	1.07	14.145	0
2005-2006	34444	1	54	29	1	3	0	0.83	16682.62457	2	0	0	23.07	1	0	0	0	1	0	0	2386	14.45	89.415	1184.51	0.015	0.94	0.75	1.195	0.04	1.6	5.49	26.875	2.1	34.055	0
2005-2006	34450	1	46	49	1	1	1	1.84	33757.63442	1	2	1	22.22	0	0	0	0	0	0	1	1910	4.8	57.24	1896	0	0	0.93	0.94	0	0	3.7	4.07	0.01	8.7	0
2005-2006	34454	1	57	35	1	3	0	1.43	10394.76299	1	2	1	30.39	0	0	1	0	1	0	0	3688.5	13.05	95.115	1997.91	0.045	0	0.45	0.785	0	0.74	7.175	94.76	1.12	102.385	0
2005-2006	34457	1	48	44	2	1	0	5	28450.46721	2	1	1	22.97	0	0	0	0	0	0	0	2430	7.75	83	5078.59	0	0.075	0	0.515	0	0.845	3.845	33.045	1.36	36.965	0
2005-2006	34461	1	58	65	2	3	0	2.21	17422.24673	1	0	0	29.83	0	0	1	0	1	0	0	549.5	6.3	21.505	2486.4	0.63	0	0.07	0.415	0	0.505	2.49	0.73	1.48	3.29	0
2005-2006	34462	2	52	85	2	1	1	5	8005.650971	2	0	1	23.09	0	1	1	1	1	1	0	1198	11.95	39.61	1673.81	0.785	1.055	0.29	1.25	0	0.91	3.43	8.84	2.655	13.615	0
2005-2006	34465	2	45	47	2	2	0	2.27	6339.184741	2	0	1	32.03	1	0	0	0	1	0	0	2416	14.35	62.71	1968.86	0	1.59	0.77	3.04	0	0.49	6.82	14.555	2.76	23.735	0
2005-2006	34467	2	54	42	2	1	0	5	31605.09192	2	0	1	28.47	1	0	0	0	1	0	0	2026	15.3	92.22	2295.44	0.45	0.01	0.27	1.295	0.14	0.975	5.115	13.745	2.59	19.14	0
2005-2006	34470	2	52	60	1	1	0	5	16944.14835	2	0	1	26.63	1	0	0	0	1	0	0	1822	18.75	66.475	1048.06	0.725	0.935	0.13	2.84	0	0.555	6.88	12.11	3.99	20.055	0
2005-2006	34472	1	49	45	1	1	0	5	37507.82911	1	1	0	33.9	0	0	0	0	1	0	0	1741.5	15.9	60.01	1081.11	0	0.005	0.475	2.19	0	0	5.33	17.425	1.715	23.235	0
2005-2006	34474	2	48	34	1	1	0	5	25072.92855	2	0	1	23.23	1	0	0	0	0	0	0	2256.5	22.15	68.59	5214	0.76	0.025	0.625	2.16	0	0.375	4.96	25.675	2.67	31.285	0
2005-2006	34477	1	48	70	2	3	1	1.68	2665.035883	2	0	0	26.44	0	1	0	0	1	0	0	1343	11.35	45.545	2537.97	0.425	0	0	1.195	0.105	0.355	3.845	18.485	2.08	22.33	0
2005-2006	34482	1	48	25	2	2	1	0.78	8809.773991	2	0	1	49.13	0	0	0	0	0	0	1	1871.5	9.1	61.845	0	0.01	0.265	0.205	0.81	0	0	8.425	26.835	0.615	35.73	0
2005-2006	34483	2	50	62	1	1	0	5	20924.48045	2	0	1	30.82	1	1	0	0	0	0	0	3763.5	54.85	152.215	429.56	0.87	0	0.135	3.22	0.53	4.04	6.525	11.915	8.525	18.575	0
2005-2006	34490	2	54	33	2	3	0	3.4	30111.67414	1	0	1	34.96	1	0	0	0	0	0	0	2375	9.35	102.89	5569.5	0.005	0.235	0.63	1.735	0	0.04	6.005	17.425	1.15	24.295	0
2005-2006	34496	1	52	31	2	1	0	5	28502.59131	2	0	1	19.78	1	0	0	0	0	0	0	1415	15.85	36.43	4025.6	0.77	0.48	0.19	2.435	0	0.735	5.135	10.33	3.75	16.135	0
2005-2006	34499	2	46	45	1	1	0	1.7	31756.05922	1	2	0	21.39	0	0	0	0	0	0	0	3731.5	16.9	163.29	947.5	0.505	0.03	0.69	0.845	0	0	11.56	45.835	0.66	58.115	0
2005-2006	34500	2	50	48	1	1	1	3.31	29566.7319	1	2	0	29.05	0	0	0	0	1	0	0	2044	22.3	70.555	6932.25	2.47	0	0.045	0.63	0.51	0	4.525	23.19	3.565	27.76	0
2005-2006	34501	1	53	44	2	3	0	3.32	6031.142874	2	0	1	21.08	0	0	0	0	1	0	0	2187	25.3	95.84	236.8	0.53	0.655	0	2.245	0	0.92	6.005	12.985	3.695	19.645	0
2005-2006	34502	2	49	56	2	1	0	4.17	31690.06144	2	1	1	20.14	0	0	1	0	0	0	0	1315.5	14.05	44.575	3318	1.8	0	0.88	1.68	0	0	3.31	9.55	2.6	13.74	0
2005-2006	34504	1	51	58	2	3	0	5	25341.11812	1	0	0	40.26	0	0	1	0	1	0	0	2083.5	8.6	74.28	710.4	0.42	0.005	0.785	1.075	0	0	4.685	46.73	0.71	52.205	0
2005-2006	34509	1	53	39	2	3	0	5	8597.207981	2	0	1	27.17	0	0	0	0	1	0	0	1909.5	14.9	81.57	1473.6	0.655	0.745	0.855	1.975	0	0.27	5.43	13.615	2.045	20.645	0
2005-2006	34514	1	46	63	1	1	1	1.17	12164.15478	2	2	1	28.19	1	0	1	1	1	0	0	1217.5	7.5	42.905	1673.82	0.04	0	0.71	0.71	0	1.75	1.45	20.115	1.79	22.275	0
2005-2006	34518	2	52	48	1	1	0	4.1	23942.43875	2	1	1	26.2	0	0	0	0	1	0	0	3328.5	42.35	118.285	2184.76	2.33	0	0	3.465	0.03	4.59	5.67	14.99	10.415	20.66	0
2005-2006	34520	2	50	34	2	1	0	3.75	29743.4871	2	0	0	35.33	0	0	0	0	0	0	0	1778.5	22	71.415	2370	0.385	0	0.805	1.045	0	0.55	10.715	5.715	1.175	17.235	0
2005-2006	34523	2	45	43	1	2	1	2.38	5578.791069	2	1	0	30.45	0	0	0	0	0	0	0	1693	6.55	67.06	518.44	0	2.445	0	0.105	0	0.825	5.165	16.04	0.93	23.65	0
2005-2006	34530	1	48	41	1	1	1	3.66	26971.16129	2	0	1	27.02	0	0	0	0	1	0	0	2366.5	34.75	76.525	3140.26	1.93	0	0	1.995	1.425	1.795	9.005	11.045	7.145	20.05	0
2005-2006	34534	1	54	52	1	1	0	2.65	10705.30797	2	0	0	29.52	1	0	1	0	1	0	0	2373.5	28.25	84.11	3984.58	2.765	1.01	0.35	3.16	0.31	0.685	8.705	13.68	6.57	23.745	0
2005-2006	34535	1	48	77	1	2	0	2.5	4481.09303	2	1	1	27.93	0	0	0	0	1	0	0	1790	10	71.76	488.82	1	0	0	0.485	0	0.905	3.745	11.09	2.39	14.835	0
2005-2006	34538	2	47	76	1	1	0	3.03	16006.99396	1	0	1	23.91	0	0	0	0	1	0	0	2346.5	26.25	76.965	59.25	1.335	0.015	0.525	2.345	0.54	1.09	2.29	38.905	4.785	41.735	0
2005-2006	34540	2	57	46	2	3	0	3.5	6633.591253	2	2	0	23.72	0	0	1	0	1	0	1	553.5	3.3	25.915	1984.88	0	0	0.065	0.515	0	0.18	1.695	5.37	0.63	7.13	0
2005-2006	34543	2	44	67	1	1	0	2.39	20092.61912	1	1	1	37.81	0	0	1	0	0	0	0	2457.5	23.55	98.87	0	1.36	0	0.835	1.825	0	1.13	2.845	3.755	3.48	7.435	0
2005-2006	34551	1	52	73	2	2	1	0.94	6108.447805	2	0	1	31.15	0	0	1	0	1	0	0	820	12.7	23.9	621.6	1.615	0.465	0.1	0.925	0	0.225	2.15	5.55	2.665	8.265	1
2005-2006	34555	1	48	43	1	1	0	2.58	26971.16129	1	2	1	33.64	0	0	1	0	1	0	0	2300.5	10.85	87.115	311.06	0	0	0.315	1.11	0.215	0.545	5.35	34.275	1.555	39.94	0
2005-2006	34557	1	48	62	1	3	0	3.11	3658.742709	1	2	0	26.81	0	0	1	0	0	0	0	1849.5	25.8	85.865	177.6	0	0.045	0.575	2.89	0.81	0.865	5.265	13.48	3.99	19.365	0
2005-2006	34561	2	49	71	2	1	1	2.45	14274.67635	1	1	1	24.44	0	0	1	0	1	0	0	1994	20.7	60.385	2547.75	1.42	0	0	2.33	0	2.36	5.81	4.87	6.11	10.68	0
2005-2006	34562	2	50	39	1	1	1	1.36	12289.99972	2	0	1	28.69	0	0	1	0	0	0	0	4034	17.55	174.175	2962.25	0.095	0.31	1.76	2.11	0	0	8.32	50.845	0.445	61.235	0
2005-2006	34563	1	55	26	2	2	0	0.88	8032.206051	2	0	1	25.97	0	0	0	0	1	0	0	1691.5	12.4	53.95	1769.96	0.65	0.73	0.23	0.835	0	1.215	3.51	21.235	2.47	25.705	0
2005-2006	34572	2	48	82	1	1	1	1.84	7802.020878	1	1	1	28.2	0	0	1	1	1	0	0	2071.5	19.9	65.88	0	0.945	0	0.755	2.725	0	0.405	7.16	7.85	3.32	15.765	0
2005-2006	34573	2	50	66	1	1	1	4.59	20092.61912	2	1	1	33.24	0	0	1	0	1	1	0	2056.5	18.5	73.405	2725.5	2.365	1.03	0.155	2.615	0	0.46	4.04	16.975	5.285	22.2	0
2005-2006	34574	2	50	57	2	1	1	1.22	14733.19066	2	2	0	35.64	0	0	1	0	1	1	0	1760.5	11.4	87.365	2310.75	1.105	0	0	0	0	0.46	4.445	16.28	1.565	20.725	0
2005-2006	34575	1	49	69	1	1	0	2.57	26544.42296	2	0	1	38.12	0	1	1	0	1	0	0	1275.5	13.45	42.82	3132.97	1.53	0	0.415	1.44	0	0.45	4.135	0.64	3.005	5.19	0
2005-2006	34577	1	50	38	1	2	0	1.56	8955.045124	1	2	1	43.74	0	1	1	0	1	0	1	1825.5	13	91.43	5406.08	0	0	1.525	2.135	0	0.895	5.6	3.775	1.505	10.9	0
2005-2006	34578	2	48	55	1	2	0	3.3	8668.460693	1	0	0	32.84	0	0	0	0	1	0	0	1532	12.25	40.22	2370	0.395	0.7	0.105	1.48	0	0.77	5.185	22.68	2.54	28.67	0
2005-2006	34579	1	56	40	1	2	1	2.49	10009.57259	2	0	1	25.38	1	0	0	0	0	1	0	4136	28.6	151.81	0	0	2.035	0.18	2	0.5	0	14.09	48.19	2.32	64.495	0
2005-2006	34581	2	51	53	1	2	0	1	7770.129063	1	0	1	32.96	0	0	1	0	0	0	0	2462	11.25	62.825	636.94	0	0.99	0.67	1.46	0.26	0	2.475	14.105	1.05	18.24	0
2005-2006	34584	2	46	68	2	1	1	1.63	23388.7658	1	0	1	30.56	0	0	1	0	1	0	0	2189.5	32.3	69.395	1540.5	0.94	0.015	1.07	2.97	0	1.255	4.785	25.545	4.095	31.415	0
2005-2006	34586	2	50	65	1	1	1	2.86	20924.48045	1	2	1	22.77	0	0	1	0	1	0	0	2965.5	21.3	141.17	118.5	1.115	0	0.03	0.795	0	0	5.24	24.75	1.88	30.02	0
2005-2006	34590	2	55	62	2	1	1	0.82	16021.51322	1	0	0	27.63	0	0	1	0	1	0	0	1223.5	9	49.265	2555.15	0.985	0.25	0	0.52	0	0	3.335	14.67	1.505	18.255	0
2005-2006	34591	1	51	31	2	2	1	3.1	7346.025436	2	0	0	25.74	0	0	0	0	0	0	0	735.5	10.35	16.79	1861.6	1.67	0.285	0.445	0.72	0.055	0	0.395	13.8	2	14.925	0
2005-2006	34595	2	48	39	1	1	0	5	25072.92855	2	0	0	26.53	0	0	0	0	0	0	0	1593	7.25	45.23	2133	0.17	0	0	0	0	0.615	8.06	17.145	0.785	25.205	0
2005-2006	34597	1	44	41	1	1	0	4.01	24280.20655	2	0	1	26.68	1	0	0	0	0	0	0	2306.5	20.55	65.445	3641.85	0.045	1	0.565	2.7	0	0.365	9.735	18.845	2.545	30.145	0
2005-2006	34599	2	44	28	2	1	1	0.85	17293.01576	1	2	1	42.36	0	0	0	0	1	0	0	838.5	8.6	34.14	1001.77	0.61	0	0.31	0.935	0	0.32	0.75	5.815	1.555	6.875	0
2005-2006	34605	1	47	53	1	1	0	5	28672.35399	2	0	1	35.43	0	1	1	0	1	0	0	2950.5	19.7	146.915	1001.77	0.13	0.995	1.205	2.23	0.305	2.09	6.25	11.66	3.55	20.11	0
2005-2006	34608	2	55	45	2	3	0	5	7985.917239	2	1	1	37.44	0	0	1	0	0	1	0	2531.5	21.9	124.6	1896	0.635	0	0.565	1.095	0.325	0.62	7.855	21.635	2.11	30.055	0
2005-2006	34609	1	45	29	1	1	0	4.05	26855.92315	2	0	1	26.32	1	0	1	0	0	0	0	2824.5	19.35	129.7	3078.4	0.07	0.04	1.845	3.105	0.215	0.175	8.305	17.005	1.72	27.195	0
2005-2006	34612	1	57	35	1	3	0	1.65	11387.79547	1	1	1	28.46	0	0	0	0	0	0	0	2389.5	29.7	97.685	3451.32	0.63	0.005	0.015	2.31	0.245	0.2	14.39	15.585	3.37	29.995	0
2005-2006	34613	2	49	69	1	2	1	0.61	3238.041047	1	1	0	36.24	1	1	1	0	1	0	0	1170.5	6.35	51.605	1896	0.57	0	0.265	0.425	0	0.285	1.745	12.02	1.015	14.03	0
2005-2006	34620	1	49	67	2	2	1	1.01	6324.664262	1	0	1	24.76	0	0	1	0	1	0	0	2011	14.8	86.595	1688.04	0.84	1.36	1.395	2.28	0	0	4.595	23.24	1.725	30.59	0
2005-2006	34623	2	51	32	2	2	0	4.55	9616.837938	2	0	1	24.61	1	0	1	0	0	0	0	1361	3.1	37.96	1303.5	0.03	0.25	0	0.095	0	0.055	3.535	23.835	0.18	27.62	0
2005-2006	34625	1	55	74	2	2	0	5	6162.545744	2	1	0	36.89	0	0	1	0	0	0	0	715.5	11.1	18.14	1361.8	0.765	0.5	0.08	1.19	0.15	0.86	1.735	7.18	2.885	9.495	1
2005-2006	34627	2	44	56	1	1	1	0.51	9859.303103	1	2	1	28.91	0	0	0	0	0	0	1	2381	13.05	101.835	459.19	0	0	0.615	2.215	0	0	6.965	9.695	1.6	17.275	0
2005-2006	34631	2	47	36	2	1	0	5	35089.79923	2	1	1	26.68	1	0	0	0	0	0	0	1980	20.3	84.07	577.69	0.58	0.01	0.37	1.79	0.19	0.695	8.615	6.515	2.885	15.51	0
2005-2006	34633	1	48	70	1	2	1	3.97	3580.235551	1	0	1	24.56	1	0	1	0	0	0	0	2842.5	15.35	103.06	1000	0.645	0.07	0.05	0.475	0.035	0.775	9.56	37.59	1.88	47.27	0
2005-2006	34637	2	44	48	1	1	0	0.9	11040.84294	1	0	1	36.54	0	0	1	0	1	0	0	3596	15.8	187.8	2147.82	0.055	0	2.645	4.72	0	0.105	5.405	31.42	2.235	39.47	0
2005-2006	34640	2	54	24	1	1	1	0.94	16214.12582	1	2	1	22.76	1	0	0	0	0	0	0	1805	10.85	89.89	3922	0.63	0	0	0.465	0.285	0.795	4.83	12.705	2.175	17.535	0
2005-2006	34642	1	46	54	1	1	0	2.51	31767.19204	2	0	1	27.79	1	0	1	0	1	0	0	2685.5	35.85	130.26	4722.04	1.38	0	0	1.435	0	4.465	5.355	10.81	7.28	16.165	0
2005-2006	34644	2	52	38	2	3	0	0.93	6010.956377	1	0	1	33.68	0	1	0	0	1	0	0	1471	16.25	63.765	1500.66	1.53	0	0.16	1.495	0	0.7	6.3	2.445	3.565	8.905	0
2005-2006	34647	2	50	70	2	1	0	3.31	17627.92559	1	2	0	18.21	0	0	0	0	1	0	0	1111	18.45	43.255	3762.38	4.115	0	0	0.885	0	2.175	1.42	4.34	7.175	5.76	0
2005-2006	34649	2	50	64	1	1	0	1.2	20924.48045	1	2	1	30.99	0	0	1	0	1	0	0	3066	9.1	135.645	948	0.03	0.01	0.325	1.575	0	0	6.61	11.625	1.28	18.57	0
2005-2006	34661	2	51	45	1	2	0	1.32	7770.129063	1	2	0	32.86	0	0	0	0	0	0	0	2961.5	12.1	140.085	2429.25	0	0.01	0	0.9	0	0	11.865	24.535	0.9	36.41	0
2005-2006	34662	1	58	44	2	3	0	1.57	4985.879057	1	2	1	31.07	0	0	0	0	1	0	1	2524	18.5	46.49	710.8	0.13	1.865	0.38	1.155	0.355	0.535	9.08	58.315	1.795	69.64	1
2005-2006	34669	2	47	40	1	1	1	3.27	34881.27275	1	2	1	23.77	0	0	0	0	0	0	0	4281.5	17.6	146.665	0	0	1.865	1.055	2.255	0	0	10.705	44.015	1.2	57.64	0
2005-2006	34671	1	49	20	2	2	1	3.12	7831.245306	2	0	0	19.09	0	0	0	0	1	0	0	1563.5	11.55	63.275	855.2	0.46	0.06	0.675	1.33	0	0.685	3.06	17.955	1.8	21.75	0
2005-2006	34673	1	52	58	2	2	1	0.94	9264.60924	1	2	0	31.56	0	1	1	0	1	0	1	936	7.1	39.105	1569.53	0.48	0	0	0.86	0	0	3.12	12.315	1.34	15.435	0
2005-2006	34674	2	50	80	2	1	0	1.48	9493.218094	1	0	1	33.91	0	1	1	0	1	0	0	1092	9.15	46.135	0	0.995	0.32	0	0.88	0	0.085	3.13	7.275	1.96	10.725	1
2005-2006	34675	1	48	78	2	2	1	0.63	5814.799282	1	0	0	28.4	0	1	1	0	1	0	0	1639	20.5	42.47	1718.05	1.785	2.455	1.245	3.365	0	1.605	2.32	5.595	5.51	11.615	1
2005-2006	34681	1	46	39	2	1	0	4.13	33959.44359	2	0	1	30.38	0	0	0	0	1	0	0	1635	15.5	66.705	2191.25	0.42	0.175	0.22	1.815	0.215	0.295	5.155	5.3	2.525	10.85	0
2005-2006	34683	1	56	44	1	3	0	4.97	7359.763185	1	0	1	18.13	0	1	0	0	1	0	0	3250	11.1	62.165	236.8	0.025	0.03	0.875	2.04	0	0.32	4.11	32.605	1.51	37.62	0
2005-2006	34687	1	50	34	2	2	1	1.34	11779.07912	2	0	0	31.02	1	0	0	0	1	0	0	2310	13.6	85.755	192.56	0	0.68	1.42	1.7	0	2.09	3.895	32.835	2.37	38.83	0
2005-2006	34696	1	52	25	1	2	1	5	7870.300728	2	0	1	32.07	1	0	1	0	1	0	0	5869	17.65	254.575	6013.88	0	0.52	1.07	1.865	0	0	5.31	31.06	0.795	37.96	0
2005-2006	34697	2	49	46	2	2	0	2.71	8442.368164	1	1	0	28.76	0	0	1	0	0	0	0	911.5	3.9	32.435	118.5	0	0	0.065	0.4	0	0	3.285	16.715	0.335	20.065	0
2005-2006	34700	2	57	52	1	1	0	5	28703.94887	2	0	1	26.81	0	0	1	0	1	1	0	2671.5	38.05	104.69	59.25	1.905	0	0.175	1.265	0.425	0.5	6.53	14.675	3.92	21.38	0
2005-2006	34703	2	50	61	1	1	0	1.52	20924.48045	2	0	1	36.19	0	0	1	0	1	0	0	2380	22.9	73.15	296.25	0.42	0.495	0	1.595	0	1.68	9.7	14.235	3.695	24.43	0
2005-2006	34707	1	52	69	2	2	1	3.12	4777.617019	2	0	1	35.69	0	1	1	0	1	0	0	1162	12.35	40.97	2820.94	2.14	0	0	0.455	0	1.215	3.575	8.805	3.81	12.38	0
2005-2006	34710	1	57	50	2	1	0	5	40615.99557	2	2	1	21.15	1	0	0	0	1	0	0	2013	15.6	68.7	488.41	1.205	0	0	1.24	0	0.58	10.115	20.955	3.025	31.07	0
2005-2006	34711	2	58	76	2	3	1	2.36	1776.223821	1	0	0	29.69	0	0	1	0	1	1	0	1709.5	28.85	41.73	103.69	0.675	0	0.975	1.745	0.78	1.345	8.65	10.62	3.57	20.245	0
2005-2006	34713	1	55	72	1	1	0	3.9	13117.24204	2	0	0	25.58	0	0	1	0	1	1	0	1519.5	14.85	53.315	4660.03	1.01	0.015	0.37	1.005	0	1.695	4.785	7.35	3.34	12.52	0
2005-2006	34716	2	44	62	1	1	0	4.9	20092.61912	2	1	1	27.21	0	0	0	0	1	0	0	1698	16.55	67.47	2423.54	1.495	0.685	0.565	1.945	0.03	0.75	5.76	6.16	3.655	13.17	0
2005-2006	34717	2	56	42	1	1	0	3.75	31756.05922	2	1	1	31.16	1	0	1	0	1	0	0	4791	28.1	112.005	1407.2	0.7	1.15	0.475	1.815	0.345	3.78	8.075	37.36	6.165	47.06	0
2005-2006	34718	1	51	55	2	2	1	2.65	6744.374448	2	0	1	32.17	1	1	1	0	1	1	0	1288.5	8.8	33.945	3316.75	1.08	0.01	0.43	0.825	0	0	3.98	19.615	1.475	24.035	0
2005-2006	34724	1	46	39	2	1	0	4.96	33959.44359	2	1	1	33.71	1	0	0	0	0	0	0	1322.5	12.65	54.45	4695.55	1.365	0	0	2.46	0	0.395	2.36	7.74	4.22	10.1	0
2005-2006	34726	2	45	67	2	2	1	1	3269.020432	1	2	0	28.31	0	0	1	0	1	0	0	1964.5	10.55	76.335	2014.5	0.23	1.465	0.835	1.245	0	0.25	4.805	19.685	0.89	26.79	0
2005-2006	34731	2	46	49	2	1	0	3.76	33497.80575	2	0	1	30.76	1	0	0	0	0	0	0	1793	29.9	42.15	1614.56	3.835	0.04	0.775	3.805	0	0.9	4.32	5.45	7.765	10.585	0
2005-2006	34733	1	51	27	2	2	0	3.87	6737.138477	1	0	1	21.04	0	0	0	0	0	0	0	2146	7.1	71.55	1065.6	0	0.1	0.275	0.835	0	0	3.135	50.5	0.56	54.01	0
2005-2006	34735	1	54	26	2	3	0	2.8	6354.294866	2	1	0	39.19	1	0	0	0	0	0	0	1045.5	14.1	40.01	8591.26	2.57	0	0	1.155	0.08	0.415	1.765	1.45	4.22	3.215	0
2005-2006	34740	2	54	42	2	3	0	3.5	5206.764862	1	0	1	38.75	1	0	0	0	1	0	0	1399.5	16.5	67.18	237	0.495	0	0	2.535	0.26	0	3.765	4.24	3.29	8.005	0
2005-2006	34742	2	57	40	1	2	0	2.56	8777.54035	1	0	0	20.11	1	0	0	0	0	0	0	1784.5	12.2	59.835	0	0.03	0.565	0.215	1.06	0.25	0	6.7	13.675	1.125	21.155	0
2005-2006	34744	1	56	32	2	3	0	0.31	7928.487173	1	0	0	26.85	0	0	0	0	0	0	0	1833.5	19.8	70.525	1955.25	0.41	0.2	0.4	0.79	0.705	0	6.765	13.89	1.505	21.255	0
2005-2006	34745	2	52	61	2	2	0	3.63	4037.2341	1	1	1	36.1	0	0	1	0	0	0	0	1641	6.05	60.265	918.38	0	0	0.285	0.56	0	0.565	5.135	8.295	0.84	13.715	0
2005-2006	34747	1	50	30	2	1	0	2.21	33270.38487	1	1	0	25.55	1	0	0	0	1	0	0	2392	18.15	85.095	4293.95	0.54	0.905	0.14	3.2	0.23	0.31	5.295	17.125	4.14	23.465	0
2005-2006	34754	2	45	42	1	2	1	2.96	5832.372482	2	2	1	32.69	1	0	1	0	1	0	1	1993.5	20.6	59.18	3500	3.155	0	0	1	0	0	7.765	4.235	4.155	12	0
2005-2006	34756	1	58	66	1	3	0	0.84	1083.787109	1	0	1	26.99	0	0	0	0	0	0	0	2043	23.05	61.135	644.34	0.175	0.325	0.09	0.81	0.9	0.725	8.9	23.195	2.52	32.51	0
2005-2006	34761	1	53	52	2	3	0	1.71	6554.586411	1	1	0	33.24	0	1	1	0	1	0	0	444.5	9.2	7.79	1555.32	1.49	0	0	2.03	0	0.3	1.33	0.61	3.82	1.94	0
2005-2006	34762	2	54	62	1	1	0	5	21204.04227	2	2	0	28.08	0	0	0	0	0	1	0	2387	13.85	120.955	5954.63	0.18	0.5	1.04	2.025	0	0.295	7.9	12.17	1.46	21.61	0
2005-2006	34771	2	57	60	2	3	0	3.85	3013.965242	1	1	1	31.36	0	0	1	0	1	0	0	1183.5	8.6	45.415	3110.64	0.285	0.56	0.515	1.155	0	0.03	4.345	10.595	0.955	16.015	0
2005-2006	34774	1	55	62	2	3	0	0.78	2647.888937	1	2	1	22.88	1	0	0	0	1	0	0	1291	5.75	42.645	1302.4	0.045	0	0.81	1.25	0	0.12	1.96	27.125	0.605	29.895	0
2005-2006	34776	2	44	50	1	1	1	1.01	9859.303103	1	2	1	33.47	1	0	1	0	1	0	0	1321.5	4.6	46.93	1185	0	0	0.245	0.41	0	0.495	3.45	19.685	0.66	23.38	0
2005-2006	34777	2	55	74	2	3	0	0.84	3556.237593	1	1	0	26.43	0	0	1	0	1	0	0	1453	12.95	64.475	1377.56	1.085	0	0.385	1.51	0	0	6.05	6.555	2.21	12.99	0
2005-2006	34782	2	48	85	2	1	1	1.12	10618.29703	1	0	0	30.52	0	1	1	0	1	0	0	1231.5	12.8	46.195	0	1.055	0	1.295	2.18	0	0.26	2.435	2.755	2.2	6.485	0
2005-2006	34786	2	56	39	1	1	1	4.85	18708.2042	2	0	1	22.68	1	0	0	0	1	0	0	2461.5	26.1	80.635	4665.94	2.795	0.025	0.51	4.115	0	1.03	7.305	8.135	7.43	15.975	0
2005-2006	34788	2	50	85	1	1	1	1.52	7264.133686	1	0	0	26.64	0	0	1	0	1	0	0	1805.5	19.9	57.105	414.75	1.445	0.635	0.17	0.48	0.525	0.61	4.705	14.64	2.89	20.15	0
2005-2006	34790	1	45	40	1	1	0	3.1	28564.62889	1	2	1	43.37	0	0	0	0	1	0	0	2549.5	18.95	93.07	0	0	1.625	1.2	2.86	0	1.525	4.535	29.81	3.185	37.17	0
2005-2006	34795	1	52	44	1	1	0	5	28333.21032	2	1	1	29.13	0	0	1	0	1	0	0	2710.5	9.1	114.425	0	0	0	1.49	1.93	0	0	3.765	1.695	0.44	6.95	0
2005-2006	34805	1	44	31	1	2	0	1.11	6574.320783	2	0	1	27.62	1	0	1	0	0	0	0	2506	13.85	110.12	2444.52	0	0	0.07	0.67	0.445	0.425	9.93	30.51	1.47	40.51	0
2005-2006	34807	2	48	59	2	1	0	3.98	31870.2155	2	1	1	32.94	1	0	1	0	1	1	0	2462.5	15.45	123.82	237	0.025	0	0.37	1.005	0.31	0.285	7.74	25.77	1.255	33.88	0
2005-2006	34813	1	45	62	2	1	0	1.79	21038.23432	2	2	1	36.59	0	0	0	0	1	0	0	2128	11.95	67.075	5256.19	1.03	0.315	0.46	1.2	0	0.535	4.23	28.445	2.305	33.45	0
2005-2006	34820	2	46	81	2	1	0	1.36	10528.22971	1	0	0	28.43	0	0	1	0	0	0	0	2120	16.65	53.44	474	0.66	0.82	1.065	1.8	0.215	1.15	6.71	28.455	2.76	37.05	0
2005-2006	34827	1	47	54	2	3	0	1.29	15796.00218	1	1	0	23.8	0	1	1	0	1	0	0	773.5	9.2	12.67	236.8	0.79	0.25	0	1.775	0	1.235	1.37	3.015	3.8	4.635	0
2005-2006	34828	1	52	21	1	2	1	1.04	7870.300728	2	0	1	26.26	1	0	0	0	0	0	0	5065.5	22.75	157.505	2739.31	0	1.9	2.12	3.205	0	0	13.4	86.65	1.085	104.07	0
2005-2006	34838	1	49	31	2	2	1	0.2	9616.837938	1	2	1	32.21	0	0	0	0	1	0	0	2508.5	19.3	114.735	1925.62	0	2.885	0.25	2.515	0	0.23	5.87	1.9	2.495	10.905	0
2005-2006	34839	1	52	29	1	1	1	5	26638.34779	2	2	1	28.99	1	0	1	0	0	0	0	2138	9.9	63.85	3641.53	0	1	0.095	1.16	0.215	0.055	5.7	9.225	1.335	16.02	0
2005-2006	34845	1	55	29	1	3	0	1.37	6637.669659	1	0	0	43.41	1	1	0	0	1	0	0	2331	12.1	87.88	829.5	0.82	0.02	0	0.72	0	0	10.94	32.575	1.54	43.535	0
2005-2006	34848	1	57	23	1	3	1	0.68	8914.698059	1	2	1	31.17	0	0	1	0	1	0	0	3966	15.1	126.45	3110.63	0	0	0	0.9	0.73	0	5.105	20.38	1.63	25.485	0
2005-2006	34849	2	49	71	2	2	1	1.47	6457.689176	1	2	1	30.27	0	1	1	0	1	0	0	1323	9.2	47.695	1214.63	0	0	0	1.35	0	0	1.855	16.77	1.35	18.625	0
2005-2006	34850	2	54	71	1	1	0	4.92	13749.43206	1	1	1	25.19	0	0	1	0	0	0	0	1395	38.9	13.99	1866.39	4.255	0.05	0	2.59	0	3.8	0.665	3.215	10.645	3.93	0
2005-2006	34855	2	49	76	2	2	1	2.55	6457.689176	1	2	0	24.18	0	1	1	0	1	0	0	1247	9.3	41.39	1273.88	0.12	0	1.5	2.215	0	0	2.175	7.055	0.835	10.73	0
2005-2006	34856	1	51	50	1	2	0	4.97	6899.279145	1	0	0	25.03	1	0	0	0	0	0	0	2025	18.05	81.985	1687.73	2.255	0.1	0.525	1.5	0	0.81	5.425	23.965	4.04	30.015	0
2005-2006	34857	2	47	85	1	1	1	1.46	8569.842257	1	1	0	26.54	0	0	1	0	1	0	0	1865	10.55	82.12	548.06	0.57	0.27	0.515	0.71	0	0.145	5.05	17.745	0.91	23.58	0
2005-2006	34858	1	55	37	2	2	1	1.68	10180.45406	2	0	1	34.08	0	0	0	0	0	0	0	1431.5	9.55	53.27	311.06	0.06	0.655	0	0.26	0.035	0	5.735	20.78	0.355	27.17	0
2005-2006	34869	2	49	29	2	2	0	0.9	8433.310432	2	0	0	30.71	1	0	1	0	1	0	0	1472	13.15	55.905	5921	0.095	0.62	0.105	0.87	0.46	0.71	3.37	6.72	2.03	10.815	0
2005-2006	34870	2	49	38	1	2	1	3.27	8110.368173	2	0	1	31.75	1	0	1	0	0	0	0	3352	7.15	178.585	474	0.02	1	0.745	0.91	0	0.175	8.645	15.46	0.36	25.85	0
2005-2006	34873	2	51	73	1	2	0	0.55	3584.282051	1	0	0	22.83	0	1	1	0	0	0	0	1800.5	21.45	68.6	474	0.52	0	0.53	1.6	0.24	0.33	3.06	23.445	2.16	27.035	0
2005-2006	34874	1	54	57	2	3	0	3.1	32583.53542	2	0	0	32.11	0	0	1	0	1	0	0	2023.5	16.65	54.315	1318.3	0.045	0.655	0.545	3.095	0	0.735	11.26	8.95	3.33	21.41	0
2005-2006	34877	1	45	54	1	1	0	1.95	32824.57759	1	0	1	30.48	0	0	1	0	1	0	0	3144.5	25.75	88.885	7895.06	1.265	0	0.92	4.32	0	0.87	10.995	39.69	5.535	51.605	0
2005-2006	34882	2	50	28	2	2	1	5	8676.498993	2	0	1	26.55	1	0	1	0	1	0	0	1259	12.15	40.3	3745.56	0.5	0.31	0.585	1.165	0.13	1.145	1.375	17.115	2.355	19.385	0
2005-2006	34885	2	44	40	2	1	0	4.39	29948.49123	2	0	1	24.52	1	0	0	0	1	0	0	1138.5	12.1	31.495	0	0.065	0.24	0.36	1.63	0	2.49	1.72	14.5	3.825	16.82	0
2005-2006	34886	1	56	43	2	3	0	3.12	7235.794955	1	0	0	27.95	0	0	0	0	1	0	1	1505	20.8	61.28	2346.98	2.745	0.06	0	1.235	0.285	1.145	4.09	7.595	5.41	11.745	0
2005-2006	34887	2	46	52	2	1	0	5	33597.55153	2	1	1	33.03	1	0	1	0	1	0	0	1301.5	5.15	55.9	1776.5	0	0.435	0.185	0.33	0	0.52	4.685	1.56	0.665	6.865	0
2005-2006	34897	1	51	45	2	2	1	0.94	7839.656394	1	0	1	30.12	0	1	0	0	1	0	0	1417.5	10.5	58.47	1006.4	0.005	0.57	0.3	1.4	0	0	5.025	5.34	1.105	11.235	0
2005-2006	34899	2	47	84	2	1	1	5	11663.27699	2	1	1	23.18	0	0	1	0	1	1	0	2851.5	28.4	126.545	3792	1.305	1.99	0	1	0.235	2.3	6.285	13.095	4.84	21.37	0
2005-2006	34901	2	50	53	1	1	0	4.22	27823.39658	2	2	1	22.68	0	0	0	0	1	0	0	3023	10.05	136.715	0	0	0	1.33	1.76	0	0.3	8.1	40.145	0.73	49.575	0
2005-2006	34904	2	45	61	1	2	0	1.81	2095.764027	1	1	1	19.7	0	1	1	0	0	1	0	642.5	5.75	23.62	118.5	0.2	0	0.32	0.635	0	0	0.475	5.005	0.515	5.8	0
2005-2006	34906	1	57	44	2	1	0	0.52	40495.41314	2	0	1	23.49	0	0	0	0	1	0	0	1414	14.25	53.785	518.44	0.015	0	0.155	1.595	0.31	0.615	3.795	19.695	2.38	23.645	0
2005-2006	34908	2	44	47	1	1	0	5	28391.2943	2	1	1	26.66	1	0	0	0	1	0	0	3572	25.6	112.15	5510.26	5.815	0	1.425	4.19	0	1.275	10.175	8.82	9.855	20.42	0
2005-2006	34911	2	53	70	2	1	1	1.58	20796.49799	2	2	1	22.34	1	0	1	0	1	0	0	1265	12.5	51.29	666.06	0.54	0	0.55	1.225	0.47	0.38	2.46	2.715	2.065	5.725	0
2005-2006	34913	2	46	81	2	1	0	2.05	9018.367169	2	0	1	32.83	0	0	1	0	1	1	0	1871	22.95	50.27	1688.42	2.03	0.63	0.925	1.77	0.415	0.995	4.23	17.78	4.285	23.565	0
2005-2006	34914	2	58	28	2	3	1	4.97	5495.233026	2	0	0	37.19	1	0	0	0	1	0	0	3147.5	13.1	116.245	974	1.3	0.4	0.73	1.595	0	0.415	6.68	53.28	2.58	61.09	0
2005-2006	34915	2	50	41	1	3	0	0.61	6255.89772	2	0	1	28.29	0	0	1	0	0	0	0	4650	23.05	179.305	1377.57	0	0.04	0.58	2.105	0	0	18.32	33.49	1.525	52.43	0
2005-2006	34922	1	47	40	2	1	0	5	32140.03043	2	0	1	19.68	1	0	1	0	0	0	0	2412.5	28	57.3	17667.55	1.405	0.745	0.2	0.79	0.325	2.135	4.305	18.36	4.455	23.61	0
2005-2006	34925	2	47	35	1	1	0	5	29033.10011	2	0	1	27.31	1	0	0	0	1	0	0	2376	14.9	85.985	2488.5	0.055	0.035	1.595	1.84	0	0.665	7.54	22.32	0.965	31.49	0
2005-2006	34928	2	46	85	1	1	0	2.05	6626.438187	2	0	1	22.13	0	0	1	0	0	1	0	2519	23.15	92.245	592.5	0.72	0.55	0.955	2.91	0	1.765	4.92	33.63	4.44	40.055	0
2005-2006	34929	1	52	21	1	2	1	1.04	7870.300728	1	0	1	35.89	0	0	0	0	0	0	0	3155.5	4.65	69.785	1377.57	0	0	0.06	0.305	0	0	6.985	42.315	0.245	49.36	0
2005-2006	34934	1	45	66	2	1	0	1.79	21038.23432	1	0	0	37.36	0	1	1	0	1	0	0	2163.5	19.05	118.855	769.7	0.965	0	0.21	3.345	0	0.71	3.485	4.345	4.81	8.04	1
2005-2006	34935	2	47	42	1	1	0	5	34881.27275	2	2	1	22.88	1	0	0	0	1	0	0	2362	16	116.83	355	0.025	0	1.07	2.935	0	0.635	4.705	8.825	2.525	14.6	0
2005-2006	34946	2	44	48	1	1	1	3.56	28391.2943	2	1	1	25.49	1	0	1	0	1	0	0	2641	16.45	81.66	4371.54	0.87	0.04	0.12	0.575	0	1.905	2.725	26.915	3.23	29.8	0
2005-2006	34955	1	52	34	2	1	0	5	28502.59131	2	0	1	21.97	1	0	0	0	1	0	0	1398	13.4	49.595	1880.09	0	0.26	0.16	2.555	0.185	0.59	4.585	12.94	3.17	17.945	0
2005-2006	34960	2	46	76	2	1	1	0.76	13681.93942	1	1	0	34.24	0	0	1	0	1	0	0	1061.5	8.5	32.585	1970.06	0.52	0.53	0.545	1.145	0	0	2.925	4.34	1.12	8.34	0
2005-2006	34962	1	56	54	1	3	0	5	32732.88967	2	0	1	29.64	1	0	0	0	1	0	0	4354	33.8	219.75	1421.71	0.605	0	0	2.565	0	0.915	7.69	29.265	4.085	36.955	0
2005-2006	34966	2	50	25	1	3	0	1.53	6865.843248	1	0	1	26.55	0	0	0	0	1	0	0	2969	32.4	122.775	0	0	0	0.625	1.48	1.105	0	13.455	30.05	1.96	44.13	0
2005-2006	34974	2	58	64	1	3	0	1.87	1477.891512	1	1	1	32.72	0	1	1	0	1	0	0	2938	31.4	99.36	458.99	0.645	0	0.69	1.55	0.55	6.905	9.195	35.805	8.96	45.69	0
2005-2006	34975	2	56	63	1	1	0	4.07	15906.78361	2	1	1	27.98	0	1	1	0	1	0	0	2522	15.4	76.005	1333.13	0.015	0.065	0.51	2.83	0	0.29	6.46	16.57	2.625	23.605	0
2005-2006	34977	1	52	23	2	2	0	1.45	9254.669334	2	0	1	52.4	0	0	1	0	0	0	0	1377.5	11.5	54.885	1420.8	0.42	0.005	0.485	1.89	0	0	2.445	12.395	1.825	15.33	0
2005-2006	34985	1	56	30	2	3	0	1.86	9490.703187	1	0	1	21.52	0	0	0	0	0	0	1	2377.5	16.95	71.055	0	0.425	0	0.415	1.335	0	0	10.135	30.81	1.345	41.36	0
2005-2006	34986	2	54	22	1	3	0	0.3	6957.574445	1	0	1	28.38	0	0	1	0	0	0	0	2442	15.45	103.07	2976.12	0	0.215	0.79	3.47	0	0	5.705	23.205	2.68	29.915	0
2005-2006	34987	2	58	25	1	3	1	1.36	5565.748432	2	1	1	22.19	1	0	1	0	1	0	0	4027.5	40.45	132.685	1250	0.13	0.495	0.67	1.57	1.15	0.605	18.82	38.72	2.785	58.705	0
2005-2006	34988	1	49	71	2	2	0	0.78	8086.433336	1	0	0	37.13	0	0	1	0	1	0	0	889	14.1	26.29	2368	1.09	0	0.175	0.73	0.495	0.14	2.59	5.475	2.28	8.24	0
2005-2006	34993	2	51	36	1	2	0	2.55	7311.201222	1	2	1	28.34	0	0	0	0	1	0	0	4758.5	27.5	182.88	1303	0	1.115	1.895	3.61	0	0.25	9.445	76.14	1.965	88.595	0
2005-2006	34994	2	49	65	2	3	0	0.43	12337.29521	1	0	0	25.28	0	1	0	0	1	0	0	1832.5	26.3	74.685	1362.75	0.82	0	0.66	0.7	1.085	0	8.67	0.49	1.945	9.82	0
2005-2006	34995	2	57	60	2	3	0	0.99	2260.473932	1	0	1	22.22	0	1	1	0	1	0	0	1655.5	31	54.39	1510.86	1.35	0.105	1.38	1.765	0.055	2.08	9.41	6.395	3.87	17.29	0
2005-2006	34997	1	48	78	1	1	0	1.41	4874.009421	1	1	0	21.3	0	0	0	1	1	0	0	1408.5	18.8	48.875	4542.63	2.425	0	0	1.325	0	1.49	3.68	7.495	5.24	11.175	0
2005-2006	34998	2	54	31	2	1	0	3.5	30140.87539	2	0	1	23.87	0	0	0	0	0	0	0	2817.5	12.95	114.18	0	0	0.025	0	2.04	0	0.225	7.785	39.84	2.265	47.65	0
2005-2006	34999	1	55	25	1	3	0	0.77	6637.669659	1	0	1	27.29	0	0	0	0	1	0	1	2649.5	21.35	80.45	518.44	1.085	0.2	0.78	0.955	0.665	0	9.63	37.515	1.925	48.125	0
2005-2006	35002	1	54	24	2	1	0	1.99	22866.93878	2	1	0	21.3	1	0	0	0	0	0	0	2729	20.7	126.475	2725.35	0	1	0.405	3.53	0	1.32	8.97	16.54	4.445	26.915	0
2005-2006	35004	2	44	69	1	1	0	2.68	20092.61912	1	1	1	24.84	0	0	0	0	1	0	0	2257	15.3	58.725	1392.38	0.83	0.715	0	1.475	0	2.735	5.835	24.13	5.04	30.68	0
2005-2006	35010	2	51	38	2	1	1	5	27163.06564	2	0	1	21.2	1	0	1	0	1	0	0	1340.5	9	45.305	2681.06	0.01	0.245	0	1.53	0.16	0.63	4.14	10.22	2.33	14.605	0
2005-2006	35013	1	57	55	2	3	0	1.24	19902.45888	1	0	1	32.08	0	0	0	0	1	0	0	1194	10.45	38.275	1657.6	0.58	0.9	0.465	1	0	0.455	3.615	8.07	1.57	13.05	0
2005-2006	35017	1	56	56	1	3	0	3.73	7359.763185	1	1	1	29.51	0	1	1	0	1	0	1	1658	15.7	80.815	592.15	0.585	0.03	1.185	2.37	0	2.045	2.155	6.175	3.815	9.545	0
2005-2006	35018	1	49	66	2	2	1	1.25	6324.664262	1	0	0	32.32	0	0	1	0	1	0	0	1576	14.2	69.37	1065.6	1.05	0.075	0.68	0.68	0	1.18	2.56	5.22	2.23	8.535	0
2005-2006	35021	2	54	34	1	2	1	5	8112.707448	2	0	1	29.82	0	0	0	0	1	0	0	2214	16.9	95.01	0	0	0	1.735	2.235	0	0.055	7.99	7.645	0.555	17.37	0
2005-2006	35022	1	54	29	2	1	0	4.82	22866.93878	2	0	0	17.79	1	0	0	0	0	0	0	1464.5	15.1	39.795	562.88	0.245	0.525	0	0.705	0.315	1.885	3.835	13.655	3.15	18.015	0
2005-2006	35023	1	44	48	1	2	0	1.24	6986.994263	1	0	0	33.99	1	0	1	0	1	0	0	2737.5	13.55	109.64	1000	0	0.005	0	1.62	0	0.51	12.715	26.19	2.13	38.91	0
2005-2006	35029	2	45	45	2	1	1	1.14	8904.759037	2	1	1	36.89	1	0	0	0	1	0	0	2726.5	17.9	118.085	1860.89	1.405	2.02	0	1.63	0.825	0.16	4.255	20.255	4.02	26.53	0
2005-2006	35035	2	49	49	1	2	0	1.94	8619.460133	1	0	0	24.63	0	0	1	0	1	0	0	2569	14.3	133.755	177.75	0.4	0.5	0.99	1.35	0	0.055	3.26	28.29	0.815	33.04	0
2005-2006	35038	1	58	37	2	1	0	5	24111.35249	2	0	1	32.48	0	0	0	0	0	0	0	1461	25.7	55.145	2657.33	1.165	0.01	0.23	3.24	0.21	2.45	5.95	2.16	6.835	8.35	0
2005-2006	35041	1	47	76	2	1	1	1.67	18165.79514	2	1	1	25.37	0	0	0	0	1	1	0	1779.5	15.45	100.15	770.27	0.885	0	0	2.78	0	0.695	4.215	12.595	4.36	16.81	0
2005-2006	35047	1	54	36	2	3	0	1.04	8411.220273	1	2	1	32.48	0	0	0	0	1	0	0	2279.5	15.95	75.435	1211.28	0.17	0	0	1.045	0.23	0	9.98	33.825	1.445	43.805	0
2005-2006	35051	2	55	25	2	3	0	1.68	7281.1441	2	1	1	22.22	1	0	0	0	0	0	0	1892.5	17	68.805	0	0.01	0.19	0.515	2.825	0.38	1.75	4.795	18.665	4.45	24.165	0
2005-2006	35053	1	57	80	2	1	1	5	12836.43258	2	0	0	27.02	1	0	1	0	1	0	0	1350	13.8	44.9	2755.13	0.2	0.805	0.09	2.11	0.145	0.88	1.38	19.64	3.245	21.915	0
2005-2006	35055	1	53	46	2	2	1	2.73	10303.09933	2	0	1	28.55	1	0	1	0	1	0	0	1749.5	12.2	67.455	1717.45	0.46	0.01	0.185	0.555	0	0.83	3.48	20.975	1.66	24.65	0
2005-2006	35056	1	55	35	2	2	1	0.72	10180.45406	2	2	1	25.87	0	0	0	0	0	0	0	1583.5	6.45	60.06	1525.69	0	0	0.21	0.625	0.025	0.105	5.275	25.415	0.545	30.9	0
2005-2006	35058	2	50	32	2	1	0	4.5	29743.4871	2	0	1	24.16	1	0	0	0	1	0	0	713	10.7	35.845	2725.5	0.235	0	0	1.345	0.43	0.35	1.36	2.595	2.36	3.955	0
2005-2006	35061	1	55	71	1	1	0	5	13117.24204	2	1	1	29.78	0	0	1	0	1	0	0	3051.5	20.05	127.455	5328	0.91	0	0.325	1.1	0	0	6.215	36.185	1.685	42.725	0
2005-2006	35062	2	57	46	1	2	0	1.16	8777.54035	1	2	1	28.26	0	0	1	0	0	0	0	4440	23.2	216.565	0	0	0	0	2.1	0.43	0.9	9.135	32.645	3.43	41.78	0
2005-2006	35063	1	47	46	1	1	0	1.22	30468.88257	2	1	1	27.36	1	0	1	0	1	0	0	3843	22.5	143.66	2206.52	1.98	0.43	0.84	2.385	0	1.42	6.985	32.515	4.945	40.77	0
2005-2006	35067	2	54	54	1	3	1	3.57	28195.13147	2	0	1	43.64	0	0	1	0	1	0	0	2698.5	10.3	150.4	0	0	0.375	0	0.85	0	0.61	10.52	13.105	1.46	24	0
2005-2006	35077	2	44	50	2	1	1	1.18	15343.16448	1	0	1	36.13	0	0	1	0	1	0	1	2226.5	11.55	68.14	651.75	0	0	0.165	1.16	0.325	0	4.56	44.14	1.32	48.865	1
2005-2006	35078	2	57	47	2	2	0	1.16	8580.464367	1	2	1	40.96	0	0	1	0	1	0	0	4573	23.95	61.745	250	0	2.69	0.03	1.96	0	2.08	5.325	111.375	4.01	119.42	0
2005-2006	35080	2	47	52	1	1	0	5	32824.57759	1	0	1	32.19	0	1	1	0	1	0	1	1800	7.85	72.105	2118.19	0.015	1.69	0.735	1.69	0	0	1.15	8.38	0.97	11.955	0
2005-2006	35081	1	51	49	1	1	0	5	23975.39148	2	0	1	22.82	1	0	0	0	1	0	0	2388	32.3	73.225	2249.6	1.74	1.55	0	1.34	0.52	1.925	3.905	3.23	5.525	8.685	0
2005-2006	35082	2	49	23	1	3	0	1.71	16209.45053	1	1	0	22.61	0	0	0	0	1	0	0	1775.5	23.65	36.735	444.38	2.145	1.66	1.04	1.89	0.215	0.135	6.735	10.23	3.345	19.665	0
2005-2006	35087	1	55	60	2	1	0	2.34	21052.60179	2	0	1	30.03	1	0	1	0	1	0	0	1284	10.2	49.58	3404.68	0.775	0.78	0.35	1.77	0	0.165	1.685	11.745	2.36	14.56	0
2005-2006	35091	2	48	36	2	3	0	3.5	30274.12329	2	0	0	20.96	1	0	0	0	0	0	0	2401	13.25	69.785	2607	2.835	0	0.025	1.44	0	0	9.435	6.485	4.25	15.945	0
2005-2006	35092	1	54	72	2	1	0	1.64	18379.59867	2	0	0	32.04	0	1	1	0	1	0	0	2165.5	15.35	88.49	1022.06	0.005	0.93	1.69	2.62	0.05	0	4.085	23.78	0.985	30.485	0
2005-2006	35097	2	52	32	2	2	0	1.81	8527.278744	1	0	1	27.88	0	0	0	0	0	0	0	872	4.85	15.85	3198	0.455	0	0	0.415	0	0.385	2.97	0.535	1.255	3.505	0
2005-2006	35099	2	46	80	1	1	1	1.43	3678.556795	1	1	0	30.85	0	0	1	0	1	0	0	1583.5	8.05	79.83	0	0	1.085	0.36	0.585	0	0.81	2.93	5.55	1.035	9.925	0
2005-2006	35102	2	51	23	2	2	0	2.65	1890.896572	2	0	0	23.5	0	0	0	0	1	0	0	2933	14.75	120.79	1436.81	0.44	0.795	1.18	1.685	0	0.96	5.655	32.36	1.905	39.99	1
2005-2006	35108	2	47	31	1	1	0	3.12	29033.10011	1	0	1	31.49	0	0	0	0	0	0	0	3294.5	16.5	111.825	1860.9	0.9	1.09	0.83	1.83	0	0	8.88	38.165	1.9	48.965	0
2005-2006	35117	2	46	53	2	1	0	5	33597.55153	1	1	1	37.12	0	1	0	1	1	0	0	1799	9.5	90.175	1006.95	0	0	0.355	1	0	0	7.875	10.01	0.645	18.24	0
2005-2006	35119	1	46	46	2	1	0	2.48	35609.16272	2	0	1	26.36	0	0	0	0	1	0	1	1794	8.05	103.78	3078.4	0	0	0.51	0.995	0	0.285	3.84	7.425	0.77	11.775	0
2005-2006	35121	2	47	73	1	1	0	3.03	16006.99396	2	0	0	27.25	0	0	1	0	0	0	0	1801.5	26.05	55.09	1718.25	1.475	0.905	0	2.105	0	2.355	2.91	18.445	5.935	22.26	0
2005-2006	35122	2	53	70	2	1	1	2.2	17959.81504	1	1	1	29.65	0	0	1	0	1	0	0	1677	11.05	50.76	503.2	0.39	0.935	0.28	0.61	0	0.49	6.195	10.66	1.21	18.07	0
2005-2006	35128	2	55	48	1	3	0	3.03	8122.73704	2	0	1	24.28	0	0	1	0	1	0	0	2450	11.45	85.72	1377.57	0.095	0.105	0.72	1.015	0	1.81	8.23	47.255	2.2	56.31	0
2005-2006	35133	2	54	51	2	1	1	3.48	31699.20181	2	0	1	26.88	0	0	0	0	1	0	0	1495	11	66.81	859.12	0	0	0.845	1.515	0.185	0.645	1.87	10	1.5	12.715	0
2005-2006	35134	1	45	21	1	3	1	0.37	8103.623667	2	2	1	18.54	1	0	0	0	1	0	0	2685.5	15.05	92.145	3406.18	0.435	0.51	0.375	1.2	0	0	9.385	37.56	1.26	47.83	0
2005-2006	35135	2	44	33	1	1	0	1.3	12289.99972	1	1	1	24.62	0	0	0	0	1	0	0	2522	8.55	106.725	0	0.305	0.16	0	0.43	0	0.65	5.7	22.405	1.385	28.265	0
2005-2006	35142	2	56	81	1	1	0	2.27	7802.020878	2	1	1	33.01	0	0	1	0	0	0	0	2050.5	18.1	94.73	0	0.575	0.74	0.22	2.145	0	2.325	4.355	7.8	4.825	13.115	0
2005-2006	35143	1	46	71	1	1	0	4.37	15491.35705	1	1	1	26.82	0	0	0	1	1	0	0	2216.5	10.35	93.425	1451.03	0	0	0.505	1.475	0	0	4.39	3.165	0.97	8.06	0
2005-2006	35144	2	58	66	1	3	0	0.62	1083.787109	1	2	1	27.39	0	0	1	0	1	0	0	2089.5	16.8	55.72	859.13	0	0	0	0.49	0.57	0	8.44	12.48	1.06	20.92	0
2005-2006	35146	1	55	85	2	1	1	2.57	9476.627784	2	0	0	29.89	1	0	1	0	0	0	0	1658.5	10.9	62.625	1184.5	1.1	0	0.615	1.035	0	1.36	3.35	15.155	2.88	19.12	0
2005-2006	35149	2	44	29	2	1	0	3.49	21059.8407	1	0	1	34.65	0	0	0	0	0	0	0	1375.5	11	41.06	4740	0.63	0	0.295	1.505	0	0.58	4.655	14.07	2.42	19.02	0
2005-2006	35151	1	44	81	2	1	1	1.95	8049.726519	1	0	0	27.34	0	0	1	1	1	1	0	1344	13.35	58.69	1051.71	0.92	0.01	0.815	1.28	0.145	0.605	3.575	9.575	2.135	13.975	0
2005-2006	35154	1	48	23	2	1	1	0.77	20006.42712	2	0	1	38.42	0	0	0	0	1	0	0	1579	6.9	53.555	1539.2	0	0	0	0.745	0.04	0	6.82	26.755	0.785	33.575	0
2005-2006	35155	2	52	41	2	2	1	5	7828.881261	2	0	1	34.34	1	0	1	0	0	0	0	1052.5	11.4	32.515	4473.38	0.8	0.525	0.095	2	0	1.05	1.59	5.755	3.755	7.965	0
2005-2006	35157	2	45	46	1	2	1	0	5578.791069	2	0	0	27.83	1	1	1	0	1	0	0	1091.5	9.6	51.815	1644.2	0.325	0	0.14	1.42	0	0	3.43	6.325	1.605	9.895	0
2005-2006	35161	2	54	62	2	3	0	0.86	2960.538519	1	0	0	27.98	0	1	1	0	1	0	0	1378.5	24.2	38.705	385.13	1.665	0	0	0.965	0.245	0.295	4.93	9.865	3.17	14.795	1
2005-2006	35162	1	47	25	2	1	1	2.18	22600.93557	1	1	1	33.48	1	0	0	0	1	0	0	2406.5	12.95	126.18	0	0	0.18	0	0.98	0.54	0	4.21	32.12	1.52	36.51	0
2005-2006	35166	1	44	42	2	1	1	1.95	11152.5059	2	0	0	28.63	0	0	1	0	0	0	0	1567.5	10.35	54.44	0	1.08	0	0.555	1.12	0	0	5.035	25.46	1.645	31.05	0
2005-2006	35171	2	47	44	1	1	0	5	34881.27275	2	2	1	26.01	0	0	0	0	1	0	0	1748.5	15.3	77.645	2157.8	0.31	0	0.305	2.515	0	1.765	3.945	4.33	4.285	8.58	0
2005-2006	35175	2	44	85	2	1	1	2.41	9886.250034	2	0	1	31.72	0	0	0	0	1	0	0	1226	10.9	46.355	962.8	0.12	0.93	0	0.735	0	2.05	3.185	6.605	2.905	10.72	0
2005-2006	35178	1	51	69	1	2	0	5	2591.82695	2	1	0	22.48	0	0	1	0	0	0	0	2161.5	31.4	68.645	873.69	1.715	0.51	2.59	4.505	0	0.92	5.365	5.55	4.55	14.015	0
2005-2006	35180	2	45	33	2	2	1	3.85	5940.032319	1	2	1	23.71	0	0	0	0	0	0	1	1835	13	65.255	0	0	0	1.035	1.73	0	0.475	3.24	31.46	1.17	35.735	1
2005-2006	35183	1	49	28	2	1	1	1.15	22845.85807	1	2	0	37.2	0	0	0	0	1	0	0	1016	4.2	28.89	0	0	0.02	0.235	0.235	0	0	4.54	16.335	0	21.13	0
2005-2006	35185	2	58	81	1	1	1	2.58	5888.619827	1	1	0	26.8	0	0	1	1	1	1	0	1689	20.8	61.905	1185	0.83	0	0.545	0.945	0	2.265	3.59	17.9	3.495	22.035	0
2005-2006	35186	2	47	45	1	1	0	3.36	28564.62889	1	0	0	39.59	0	1	1	0	1	0	1	2133	13.5	64.945	355.2	0	1.645	1.87	1.93	0	0	3.435	32.84	0.06	39.79	0
2005-2006	35188	1	45	33	1	2	1	0.8	7734.408394	1	2	1	28.38	0	0	0	0	0	0	0	2808.5	10.4	85.365	2325.56	0	0.125	0	0.535	0	0.875	7.705	28.965	1.41	36.795	0
2005-2006	35190	2	54	54	1	1	0	3.79	28717.26354	2	2	1	19.86	1	0	1	0	0	0	0	3174.5	36.3	46.88	3288.38	2.295	8.095	0	0.795	0	3.92	1.605	18.19	7.01	27.89	0
2005-2006	35191	1	48	30	2	3	0	2.57	6147.696941	2	0	1	35.37	1	0	0	0	1	0	0	1455.5	6.6	64.705	4855.2	1.02	0	0	1.02	0	0	5.06	4.315	2.04	9.375	1
2005-2006	35198	1	57	61	2	3	0	5	27905.33403	1	0	1	23.67	0	1	1	0	1	0	0	1744.5	22.25	61.19	1169.49	1.555	0.61	0.12	2.355	0.365	0	4.195	3.24	4.155	8.165	0
2005-2006	35208	2	49	56	1	1	0	3.79	28187.00149	1	1	1	33.5	1	0	0	0	1	0	0	1556	13.9	67.085	1984.89	1.375	0.1	0.255	1.94	0	0	5.7	8.055	3.06	14.11	0
2005-2006	35211	2	58	40	1	3	0	4.97	6752.292829	2	1	1	30	0	0	1	0	1	0	0	2584	20.65	68.335	0	0.83	1.725	0.075	1.67	0	0.55	9	14.47	2.975	25.27	0
2005-2006	35213	2	56	42	1	1	1	5	22476.6205	2	0	1	34.2	0	0	1	0	1	0	0	1786	9.05	76.96	6073.28	0.005	0	0	1.11	0	0.045	4.83	23.315	1.16	28.145	0
2005-2006	35216	2	44	71	2	1	1	1.53	16927.12015	1	0	0	27.13	0	1	1	1	1	1	0	1230.5	8.95	55.265	518.46	0.64	0	0.165	0.165	0	0.73	4.615	13.47	1.37	18.25	0
2005-2006	35218	2	45	37	2	3	1	5	12623.45024	2	0	1	22.58	0	0	1	0	1	0	0	2614	10.6	100.225	1896	0.26	1.28	0.67	0.98	0	0.385	7.805	31.785	0.955	41.54	0
2005-2006	35221	2	51	61	2	3	0	0.65	4002.071991	1	0	0	27.7	0	1	1	0	1	0	1	1377	20.05	43.24	2236.7	2.285	0.775	0	0.95	0.37	0.005	2.59	8.62	3.61	11.985	1
2005-2006	35222	1	57	24	1	3	0	3.11	8914.698059	2	0	1	30.72	1	0	0	0	0	0	0	3333.5	25.75	124.755	1006.4	2.855	0.465	0.625	1.61	0	1.165	5.625	15.315	5.005	22.03	0
2005-2006	35224	1	49	20	2	3	1	0.31	11006.85198	2	0	1	48.47	0	0	1	0	1	0	0	2453.5	8.85	104.45	2129.24	0.055	0.74	0.19	0.485	0	0	9.06	25.26	0.35	35.25	0
2005-2006	35225	1	50	48	1	2	0	3.98	9517.157888	2	0	1	32.11	0	0	1	0	1	0	0	3098	10.5	143.12	1258.56	0	1.33	0.245	0.865	0	0	8.05	36.285	0.62	45.91	0
2005-2006	35228	2	48	36	1	1	0	3.25	25072.92855	2	1	1	27.83	0	0	0	0	0	0	0	2177	19.7	84.615	1422	0.395	0.405	0.745	2.025	0	4.36	5.265	13.78	6.035	20.195	0
2005-2006	35232	1	57	67	2	3	0	1.95	3556.237593	1	0	0	27.56	0	1	1	0	1	0	0	1317	11.85	64.42	1776	0.04	0.25	0.415	2.3	0	0.935	3.21	5.9	2.86	9.775	1
2005-2006	35233	2	45	47	1	2	0	4	5578.791069	1	0	0	43.83	0	0	0	0	0	0	0	1354.5	6	56.87	473.6	0	0.025	0.34	0.845	0.17	0	2.4	19.125	0.675	21.89	0
2005-2006	35238	2	52	51	2	1	0	5	25330.82944	2	0	0	24.96	1	0	1	0	1	0	0	2090.5	20.25	80.96	3007.1	0.365	0.475	0	2.875	0.12	0.795	9.505	21.595	4.155	31.575	0
2005-2006	35241	1	57	30	2	3	1	0.44	10474.58789	1	1	1	34.78	0	0	0	0	1	0	0	1485.5	17.15	35.895	1086.94	0.17	0.035	0.255	2.16	0.13	0	5.43	28.915	2.205	34.635	0
2005-2006	35255	2	51	45	2	2	1	1.81	8829.203851	2	0	1	27.02	1	0	1	0	1	0	0	1894	14.9	74.4	2992.13	1.37	0.03	0.705	0.8	0	1.35	6.09	9.735	2.815	16.56	0
2005-2006	35257	1	52	21	2	2	1	0.94	9254.669334	2	0	1	21.24	1	0	0	0	1	0	0	3260.5	20.35	119.57	3300.69	0.195	0.2	0.385	1.715	0	0.77	7.35	60.35	2.295	68.285	0
2005-2006	35260	2	47	74	2	1	0	1.19	15028.42205	1	0	0	24.16	0	0	0	0	1	1	0	1575.5	8.15	82.045	622.13	0.075	0	0.3	0.94	0	1.69	5.58	3.12	2.405	9	0
2005-2006	35261	1	49	24	2	1	1	0.23	22845.85807	1	2	1	23.15	0	0	0	0	1	0	1	1932	6.3	62.92	236.8	0	0	0.66	1.565	0	0	3.53	35.86	0.905	40.05	0
2005-2006	35263	1	48	27	2	2	0	1.55	8809.773991	1	0	0	36.17	1	1	0	0	1	0	0	2589.5	13.1	86.4	473.6	0.025	0.64	0	0.365	0.405	0	7.61	41.16	0.795	49.41	0
2005-2006	35268	1	51	39	1	3	1	2.93	19955.69215	1	2	1	30.01	0	1	0	0	1	0	0	1882.5	6.6	55.545	1420.8	0	0	0	0.81	0	0	7.61	39.93	0.81	47.54	0
2005-2006	35273	2	46	79	1	1	0	1.59	14572.83546	1	0	0	28.87	0	1	1	0	1	0	0	1601.5	25.8	50.88	0	1.09	0	0.225	1.69	0.39	2.38	1.88	1.96	5.325	4.065	0
2005-2006	35280	1	52	23	1	2	1	2.1	7870.300728	1	0	1	21.39	1	0	0	0	1	0	0	3020.5	13.7	64.75	859.13	0	0.3	2.52	2.785	0	0	0.87	90.85	0.265	94.54	0
2005-2006	35287	2	52	45	2	1	0	1.37	31595.97869	2	0	1	28.91	0	0	0	0	1	0	0	1280	7.5	48.835	1510.87	0.245	0	0	0.21	0	0.94	4.325	20.75	1.395	25.075	0
2005-2006	35292	2	54	20	2	1	1	0.46	18249.57887	1	0	1	25.5	1	0	0	0	0	0	0	1294.5	5.65	36.98	2531.44	0.12	0.02	0.16	0.465	0	0	4.205	35.335	0.425	39.72	0
2005-2006	35297	2	50	28	2	1	0	2.27	21931.7463	1	2	0	26.11	0	0	0	0	0	0	0	3537.5	19.75	133.5	622.13	1.14	0	0.84	1.635	0	0.035	8.89	56.56	1.97	66.29	0
2005-2006	35298	1	46	52	2	1	1	3.35	35715.19545	2	0	1	32	0	0	0	0	1	0	0	1793	15.7	71.345	8140.88	1.74	0.01	0.175	1.225	0	1.74	3.065	21.845	4.53	25.095	0
2005-2006	35299	2	50	48	1	2	0	2.83	8508.271364	2	2	1	25.13	1	0	0	0	0	0	0	2891.5	14.2	105.375	903.57	0.21	0.08	0.61	1.835	0	0	8.91	32.065	1.435	41.665	0
2005-2006	35301	1	46	80	2	2	1	4.7	5814.799282	2	0	1	22.26	1	0	1	0	1	0	0	1857.5	20.6	85.93	3789.2	1.585	2	0.22	1.94	0	1.42	1.58	6.39	4.725	10.19	0
2005-2006	35315	1	54	60	2	1	1	2.34	12865.46814	2	0	0	24.67	0	0	0	0	0	0	0	1532.5	16.25	48.43	3790.4	1.655	1.24	0.88	1.87	0	1.52	4.03	2.345	4.165	8.495	1
2005-2006	35321	1	44	29	2	1	0	5	18010.35475	2	1	1	20.98	1	0	0	0	1	0	0	1144	12.5	52.9	4662.24	0.645	0.03	0.165	1.955	0.14	0.735	2.605	5.355	3.31	8.155	0
2005-2006	35322	2	56	28	1	3	0	0.85	5219.411928	1	1	1	27.3	0	0	0	0	0	0	0	3597	34.95	144.44	2986.65	1.36	0.405	0.995	3.415	0.93	0	13.1	29.24	4.71	43.74	0
2005-2006	35324	2	44	76	1	1	0	1.36	13028.74696	1	2	0	32.79	0	0	1	1	1	0	0	576	5.3	26.555	947.2	0.395	0.31	0	0.875	0	0	1.455	0.8	1.27	2.565	0
2005-2006	35325	1	52	35	2	3	0	1.61	6458.156863	1	0	1	26.47	1	0	0	0	1	0	0	2023.5	26.45	43.995	1451.63	0.03	1.43	1.18	2.825	0.37	0.65	10.705	12.265	2.695	25.58	0
2005-2006	35329	2	46	55	1	1	0	5	29883.63519	2	2	1	30.45	1	0	0	0	1	0	0	2669	14.45	113.135	3893.29	0.02	0	0	1.135	0	1.85	6.18	5.97	3.005	12.15	0
2005-2006	35330	1	47	21	1	1	1	2.61	28646.2664	1	2	1	20.98	0	0	0	0	1	0	0	3757	13.2	81.83	622.13	0.04	0	2.21	3.105	0	0	4.05	36.86	0.935	43.12	0
2005-2006	35331	2	44	34	1	1	0	4.25	23631.22743	1	2	1	29.77	0	0	0	0	1	0	0	1028	14.85	33.885	5154.75	0.315	0	0	0.365	0	1.41	2.005	8.005	2.09	10.01	0
2005-2006	35337	1	57	41	1	3	0	0.96	8122.73704	1	1	1	30.22	0	0	1	0	1	0	0	2210.5	26.7	46.285	2186.77	0	0.05	0.585	1.335	0.535	0.39	9.36	44.87	1.675	54.865	0
2005-2006	35341	1	46	81	2	1	0	5	11287.56521	2	0	0	20.19	0	1	1	0	1	0	0	1246	13.35	42.465	651.76	1.4	0.53	0.13	1.225	0	1.045	3.78	3.345	3.54	7.785	0
2005-2006	35342	1	54	30	1	3	1	4.18	9144.536961	1	0	1	26.04	0	0	1	0	0	0	0	3819	14.75	117.9	1495.06	0	2.74	0.67	1.43	0.325	0	4.295	44.105	1.085	51.81	1
2005-2006	35345	2	57	48	1	3	1	4.55	6453.883793	2	1	1	26.64	1	0	0	0	1	0	0	1884.5	21.15	54.76	2902.06	2.68	1.625	0	0.205	0.16	1.34	5.45	12.875	4.385	19.95	0
2005-2006	35348	2	44	30	1	1	0	1.63	23631.22743	1	2	1	21.01	0	0	0	0	0	0	0	3123	16.65	105.31	0	0	0	0.975	1.99	0	0.795	7.865	43.34	1.81	52.18	0
2005-2006	35349	2	47	63	2	1	0	4.82	25690.5277	1	2	1	19.18	0	0	1	0	0	0	0	1908.5	11.8	72.81	2399.63	0.835	0	0.43	0.645	0	0.14	6.995	14.715	1.19	22.14	0
2005-2006	35352	2	49	85	2	2	1	0.78	6457.689176	2	1	0	22.02	0	0	0	0	0	0	0	1419.5	13.6	64.935	237	0.56	0.715	1.075	2.365	0	0.295	2.945	3.845	2.145	8.58	0
2005-2006	35353	2	48	73	1	1	1	1.33	13823.60872	2	1	1	24.07	1	1	1	0	1	1	0	1972.5	18.1	76.82	0	0.185	1.275	1.38	3.38	0.325	0.68	5.155	16.585	3.19	24.395	0
2005-2006	35364	2	56	26	1	3	0	0.8	5219.411928	1	0	0	26.17	0	0	0	0	0	0	0	1598.5	14.9	39.805	1688.63	0	0	0	0.55	0.245	0	8.57	24.345	0.795	32.915	0
2005-2006	35367	2	52	57	1	1	0	5	22530.72713	2	1	1	23.86	1	0	0	0	1	0	0	2206.5	21.95	75.89	296.25	2.01	0.545	0.34	1.825	0	1.58	9.805	6.685	5.075	17.375	0
2005-2006	35372	1	53	38	1	1	0	5	26226.338	2	0	1	36.95	1	0	0	0	1	0	0	2351.5	16.75	81.625	3243.65	0.39	1.19	1	1.955	0	2.335	3.275	34.5	3.68	39.965	0
2005-2006	35374	1	58	72	1	1	0	3.59	10998.93081	2	0	0	35	0	0	1	0	1	1	0	1506.5	14.55	57.66	1509.6	0.815	1.14	0	1.325	0	0	4.01	8.135	2.14	13.285	0
2005-2006	35375	1	46	65	2	1	0	1.56	24862.95291	2	1	1	31.49	0	0	1	0	1	0	0	1851	10	76.75	1657.6	0	0	0.48	0.855	0.11	0.115	6.33	4.185	0.6	10.995	0
2005-2006	35384	1	56	71	2	3	1	2.33	2577.758348	1	0	0	24.36	0	1	0	0	0	0	0	1143	13.25	34.785	1555.32	0.39	0	0.305	0.665	0.285	0	7.4	2.425	1.035	10.13	0
2005-2006	35395	1	54	30	1	1	0	4.82	25658.97049	2	0	0	24.72	1	0	0	0	0	0	0	2959.5	24.3	95.38	6100.5	1.02	0.095	1.155	2.42	0.18	1.14	9.43	27.33	3.605	38.01	0
2005-2006	35396	2	49	83	2	1	0	5	10015.44666	2	1	1	18.22	0	0	1	0	0	1	0	1621	27.55	31.62	2804.49	2.745	0.705	0.27	3.465	0	2.52	1.225	2.88	8.46	5.08	0
2005-2006	35407	2	54	67	1	2	1	0.94	3238.974996	1	0	1	34.35	1	1	1	0	1	0	0	4104.5	40.7	217.195	1851.13	0.74	1.915	1.955	3.645	0.055	3.985	7.195	10.105	6.47	21.17	0
2005-2006	35408	1	49	66	1	1	1	1.03	13515.49203	1	2	1	24.62	0	0	0	0	1	0	0	3011.5	17.25	128.615	3998.19	0	0	1.06	1.315	0.005	0	14.795	20.22	0.26	36.075	0
2005-2006	35410	2	45	42	1	3	0	1.5	19386.61954	2	0	1	29.1	1	0	1	0	0	0	0	3301.5	12.7	111.855	0	0	4.595	0	0.485	0.125	0	10.3	22.285	0.61	37.18	0
2005-2006	35412	2	54	34	1	1	0	5	24938.3887	2	2	1	26.76	0	0	1	0	1	0	0	3800.5	9.1	183.175	888.75	0	0	0.035	0.415	0	0	10.185	23.08	0.38	33.3	0
2005-2006	35413	2	56	63	1	1	0	3.98	16089.6202	2	1	1	25.53	1	0	1	0	0	0	0	2444.5	41.5	53.735	2844	2.96	0.805	0.11	4.05	0	3.825	7.865	8.5	10.725	17.28	0
2005-2006	35414	1	49	42	2	3	1	1.4	10571.68369	2	0	1	35.01	0	1	0	0	0	0	0	1935.5	7.45	86.79	1036.69	0	1.045	0	0.395	0	0	6.56	17.55	0.395	25.155	0
2005-2006	35416	1	44	63	1	1	0	5	17183.18782	2	0	1	24.06	0	0	1	0	1	0	0	2142	8.75	73.73	148	0.26	0.425	0.59	0.79	0	0.7	4.085	10.725	1.16	15.825	0
2005-2006	35420	1	46	64	1	1	0	1.06	12164.15478	2	1	0	37.82	0	1	1	0	1	0	0	1788.5	9.7	85.44	7406.25	0	0	0	0.235	0	0.94	6.875	13.75	1.175	20.625	0
2005-2006	35423	1	55	21	1	1	1	1.04	26874.26365	2	0	1	21.58	0	0	0	0	0	0	0	2757.5	16.75	98.155	933.19	1.48	1.495	0	1.26	0	0.2	12.045	18.83	2.94	32.37	0
2005-2006	35424	2	52	50	2	2	1	5	7828.881261	2	2	1	19.68	0	0	0	0	0	0	0	1646	13.7	71.385	711	0	0	0	3.42	0	0	3.8	26.64	3.42	30.44	0
2005-2006	35430	2	44	66	2	1	0	2.27	20910.57106	1	0	1	27.5	0	0	1	0	1	0	0	2264.5	12.2	79.11	236.8	0.125	0	1.2	1.955	0	0	5.055	23.655	0.88	29.91	0
2005-2006	35432	1	44	84	1	1	0	5	5965.308136	2	1	1	22.14	0	0	1	0	1	0	0	1685	12.75	48.19	844.16	0.065	0.9	0.385	2.08	0	0.38	5.205	16.33	2.14	22.82	0
2005-2006	35434	2	45	71	1	2	1	2.04	2771.39689	1	1	0	31.32	0	1	1	0	0	0	0	1341	13.35	46.44	2507.25	1.185	0.37	0.84	1.785	0	0.76	3.595	5.81	2.89	10.615	0
2005-2006	35437	2	46	66	2	1	0	1.89	23388.7658	1	0	1	28.94	0	0	1	0	1	1	0	1907.5	19.1	78.71	4710.38	1.98	0.265	0.595	1.9	0.345	1.485	4.18	11.65	5.115	16.69	0
2005-2006	35438	2	45	25	1	3	1	1.28	5499.874321	2	0	1	26.74	1	0	1	0	0	0	0	1443.5	8.05	72.495	3643.89	0.125	0	0.645	0.92	0	0.27	4.915	6.635	0.67	12.195	0
2005-2006	35439	1	48	78	2	2	1	1.04	5814.799282	1	0	0	23.59	0	1	1	0	0	1	0	1600.5	11.5	65.06	925.33	0.84	0	0.035	1.715	0	0.14	3.97	18.59	2.66	22.595	0
2005-2006	35441	1	51	20	1	2	0	3.32	6659.800951	1	2	1	30.29	1	0	1	0	0	0	0	2911.5	13.35	72.855	4500	0.005	0.045	0.395	1.3	0	2.49	5.785	32.955	3.4	39.18	0
2005-2006	35444	2	47	80	1	1	0	2.58	8569.842257	2	0	1	27.95	0	0	0	0	1	0	0	1666.5	12.1	63.56	1007.25	0.83	1.445	0.91	1.475	0	0	5.07	10.825	1.395	18.25	0
2005-2006	35454	2	46	26	2	1	0	3.41	2171.868081	2	0	1	26.32	0	0	0	0	1	0	1	2495.5	9.9	99.63	651.75	0.39	0.57	0.78	1.385	0	0.08	4.805	32.82	1.075	38.975	1
2005-2006	35455	1	47	53	2	2	1	1.07	8571.019717	2	2	0	40.65	1	0	1	0	1	1	0	621	3.45	19.545	8591.25	0	0.005	0.05	0.25	0	0	2.475	8	0.2	10.53	0
2005-2006	35456	1	48	30	2	3	0	1.55	7359.02899	1	0	0	27.15	0	0	0	0	0	0	0	1906	22.05	77.27	858.4	0	0	0.48	1.83	0.635	0	7.105	20.77	1.985	28.355	0
2005-2006	35457	1	54	23	2	3	1	0.84	6354.294866	2	0	0	17.71	1	0	0	0	0	0	0	2735	26.3	86.21	3506.19	0.985	1.24	0.215	2.03	0	1.72	6.475	25.165	4.52	33.095	0
2005-2006	35464	2	56	28	1	2	1	0.56	8320.273406	1	2	1	23.87	0	0	0	0	0	0	0	2268.5	8.55	61.365	1717.45	0.505	0	0.21	0.68	0	0.6	9.25	39.4	1.575	48.86	0
2005-2006	35469	2	56	45	1	1	1	5	22476.6205	2	2	1	25.63	0	0	0	0	0	0	0	1847.5	11.05	39.695	1421	2.08	1.33	0	0.67	0	0.145	6.035	14.615	2.895	21.98	0
2005-2006	35482	1	44	40	1	1	1	5	24280.20655	2	0	1	29.57	0	1	1	0	1	0	0	918	17.35	19.85	1762.69	2.33	0.97	0.1	2.315	0	1.025	3.355	0.8	5.57	5.225	0
2005-2006	35485	2	46	85	2	1	1	2.04	10618.29703	1	0	0	26.17	0	0	1	0	1	0	0	1714	13.3	67.985	525.85	0.22	0	0.665	1.005	0	0.13	6.285	21.03	0.69	27.98	0
2005-2006	35486	1	52	36	1	2	0	2.03	7671.747481	1	1	1	25.28	0	0	1	0	1	0	0	3326	16.4	80.67	0	0	0.165	0.37	3.075	0	0.285	7.955	53.415	2.99	61.905	0
2005-2006	35488	1	48	43	1	1	1	2.96	31756.05922	1	2	1	23.26	0	0	0	0	0	0	0	1993.5	10.4	65.995	2718.09	0	0	1.465	1.465	0	0	2.765	16.22	0	20.45	0
2005-2006	35489	2	49	27	1	3	1	0.76	6955.568249	1	1	1	25.02	1	0	0	0	0	0	0	2289.5	22.4	76.975	1356.82	1.7	0	0.8	1.43	0	0	10.23	26.1	2.33	37.13	0
2005-2006	35490	1	48	35	2	3	0	5	7359.02899	2	0	1	24.61	1	1	1	0	0	0	0	2170	19.85	88.39	1746.78	0.385	0.495	0.115	0.79	0.365	0.815	7.125	16.895	2.24	24.63	0
2005-2006	35493	2	46	69	1	1	0	3.79	22473.87512	2	0	1	28.09	0	0	1	0	1	0	0	2097	12.5	70.39	1026.99	0.29	0.125	0.34	1.205	0	1.345	6.32	23.39	2.5	30.175	0
2005-2006	35495	2	55	76	2	3	1	1.07	3556.237593	1	0	0	22.71	0	0	1	0	1	0	0	704.5	8.55	26.565	296.26	0	0	0	0.275	0.285	0	3.005	7.96	0.56	10.965	0
2005-2006	35497	2	44	24	1	1	0	1.86	26692.95725	1	2	0	26.53	0	0	0	0	1	0	0	1676	9.15	51.395	2948	0	0	0.395	0.99	0	0	4.36	31.645	0.595	36.4	0
2005-2006	35500	2	46	39	2	1	0	4.22	31945.90262	1	2	0	24.71	1	0	0	0	1	0	0	3011.5	15.35	96.51	355.5	0	0.725	2.08	3.74	0	0.185	5.75	50.38	1.845	58.935	0
2005-2006	35501	1	50	54	2	1	0	5	34990.51141	2	0	0	33.85	0	0	1	0	1	0	0	2637.5	20.8	78.095	2903.26	0.815	0	0	1.755	0	1.03	13.98	15.25	3.6	29.23	0
2005-2006	35504	2	45	22	2	2	1	2.12	6332.383493	2	2	1	19.42	0	0	0	0	1	0	0	1510.5	2.6	28.03	3495.75	0	0	0	0.74	0	0	1.14	6.545	0.74	7.685	0
2005-2006	35505	1	46	30	1	1	1	2.93	28097.85029	2	2	1	22.98	1	0	1	0	1	0	1	2437	17.2	72.48	5388.96	0	1.815	0.15	1.38	0.485	0.425	4.555	9.395	2.14	15.915	0
2005-2006	35506	2	57	38	1	3	0	5	9048.121124	1	2	1	32.89	0	0	1	0	1	0	1	1711	9	52.715	8443.13	0.125	0	0.24	1.24	0	0	3.49	3.725	1.125	7.455	0
2005-2006	35509	1	56	43	1	3	0	4.28	7359.763185	1	1	1	33.99	0	0	1	0	1	0	0	2442	41.4	79.955	859.13	2.23	0.225	0.34	2.495	0.99	0	9.21	12.08	5.375	21.855	0
2005-2006	35515	1	49	58	1	2	0	3.9	10793.44141	2	0	0	28.14	0	1	1	0	1	0	0	1644	11.2	67.61	1184	1.185	0	0.81	1.33	0	0.13	3.395	8.275	1.835	12.48	0
2005-2006	35521	1	49	25	1	2	0	1.74	10418.79446	1	0	1	46.57	1	0	1	0	1	0	0	3084	16.85	121.44	1211	0.33	0.11	0.35	1.685	0.03	0	11.2	44.795	1.695	56.455	0
2005-2006	35522	1	47	85	2	1	1	1.31	10101.48623	2	0	0	23.96	0	0	1	0	1	0	0	1356	8.75	63.155	1184.1	0.635	0.325	0.205	0.35	0	0.97	4.925	8.945	1.75	14.4	0
2005-2006	35528	1	49	71	1	1	1	0.52	6778.110533	1	1	1	24.54	0	1	1	0	1	0	0	1542.5	20.1	52.585	4740	1.695	0.78	0.635	1.3	0.42	0.7	3.34	3.83	3.48	8.585	0
2005-2006	35529	2	46	50	1	1	0	5	29883.63519	2	2	1	29.27	1	0	1	0	1	0	0	2049	9.2	78.59	1474	0.065	0	0.835	1.05	0	0	6.785	7.21	0.28	14.83	0
2005-2006	35530	1	58	44	2	3	0	2.21	22634.46774	1	2	1	24.41	0	0	0	0	1	0	1	1537	8.5	63.33	1835.2	0.365	0	0	1.415	0	0	7.26	12.46	1.78	19.72	0
2005-2006	35531	1	50	40	1	1	0	1.31	12861.34254	1	0	1	31.22	0	0	1	0	1	0	1	5657.5	34.9	176.21	710.4	0.805	0	0.57	3.55	0.365	1.315	26.785	29.275	5.465	56.63	0
2005-2006	35535	1	57	85	2	1	1	1.25	12727.55043	2	0	0	21.82	0	0	1	0	1	0	0	1600.5	20.1	39.045	948	0.45	0	0.705	1.315	0	0.94	2.64	13.83	2	17.175	1
2005-2006	35537	2	55	53	2	1	1	5	40615.99557	2	1	0	57.41	0	0	1	0	1	0	0	2468.5	20.15	119.395	3792	1.465	0	0.815	2.93	0	0	7.99	6.69	3.58	15.495	0
2005-2006	35541	1	57	25	2	2	0	1.78	15674.41032	1	0	1	26.07	0	0	0	0	1	0	0	2281.5	8.4	83.84	3864.59	0.14	0.645	0.395	0.86	0	0	3.66	35.92	0.605	40.62	0
2005-2006	35550	2	45	24	1	3	0	0.75	4501.866872	1	1	1	28.5	1	0	0	0	0	0	0	4416.5	20.4	223.69	429.56	0.49	2.43	0.755	2.19	0	0	22.505	18.415	1.925	44.105	1
2005-2006	35551	1	52	80	2	1	1	0.91	9473.79651	1	0	0	34.6	0	0	1	0	1	0	0	1081	7.15	28.95	0	0.595	0	0.38	0.525	0	0	4.13	5.81	0.74	10.32	0
2005-2006	35552	1	46	23	2	1	0	1.09	20561.63055	1	2	1	19.58	0	0	1	0	1	0	1	1000.5	6.15	53.68	518.44	0	0.275	0.045	1.98	0	0	3.215	6.81	1.935	10.345	0
2005-2006	35554	2	47	20	1	1	1	5	26855.92315	2	0	1	28.48	0	0	0	0	0	0	0	2010	12.35	75.87	500	0	2	0.245	1.76	0	2.25	2.635	21.825	3.765	26.705	0
2005-2006	35558	2	45	84	2	3	0	0.98	6343.38809	1	0	0	18.83	0	0	1	0	0	0	0	660.5	6.8	16.975	1777.5	0.355	0	1.28	1.305	0	0	2.625	1.785	0.38	5.69	0
2005-2006	35559	1	46	62	2	1	1	0.67	14088.32821	1	0	0	30.95	0	1	0	0	1	1	0	1711	18.45	56.92	1317.72	1.285	0	0.275	1.05	0	0.19	6.175	15.06	2.25	21.51	0
2005-2006	35564	1	50	66	2	1	1	1.16	24358.46778	1	2	0	33.15	0	0	1	0	1	0	0	1008	9.65	43.78	0	0.35	0	0.395	1.07	0	0	5.285	1.795	1.025	7.475	0
2005-2006	35567	2	50	47	1	1	1	2.65	29566.7319	2	2	0	30.9	0	0	1	0	1	0	0	1967	10.5	91.27	5033.75	0	0	2.085	3.08	0	0	3.96	21.125	0.995	27.17	0
2005-2006	35569	1	55	85	1	1	0	3.9	7022.723652	1	0	1	22.59	0	0	1	1	1	0	0	2084	10.95	82.55	814.69	1.155	0.1	0.165	0.54	0	0.235	4.76	6.2	1.765	11.225	0
2005-2006	35571	2	46	22	2	1	1	4.75	16672.5068	2	2	0	19.99	1	0	0	0	0	0	0	2112.5	13.25	61.595	592.5	0.015	0.2	0.42	1.525	0	0	13.07	27.63	1.12	41.32	0
2005-2006	35572	1	58	40	1	1	0	5	23968.06711	1	0	1	24.95	0	0	0	0	0	1	0	1452.5	16.85	42.29	2961.95	1.03	1.715	0	0.935	0	0.87	4.805	0.08	2.835	6.6	0
2005-2006	35573	1	56	63	2	3	1	0.94	2577.758348	1	0	0	27.15	0	0	0	0	1	0	0	2165	21.6	79.59	1362.15	0.515	0.685	0.065	1.35	0.685	0.01	10.41	16	2.495	27.16	0
2005-2006	35575	1	50	33	2	3	0	0.57	9023.813941	1	0	0	45.63	0	0	1	0	1	0	0	1043	16.25	30.36	1096.13	0.99	0	0.21	0.425	0.38	0.835	3.85	6.115	2.42	10.175	1
2005-2006	35577	2	55	38	2	1	1	4.17	38619.32135	1	2	1	21.83	1	0	0	0	0	0	0	2550.5	14.2	149.175	4.94	0.04	0	0.115	2.495	0	0	9.415	6.675	2.42	16.205	0
2005-2006	35578	1	46	68	1	1	0	2.5	23890.39695	2	1	1	32.32	1	0	1	1	1	0	0	997.5	13.15	27.145	796	0.595	0.235	0.275	1.995	0.505	0.585	1.75	4.665	3.405	6.925	0
2005-2006	35580	1	54	44	2	1	1	3.13	32518.30465	2	0	1	21.67	1	0	0	0	0	0	0	3387	52.55	105.065	7262.4	0.2	0.015	0.075	3.7	0	10.625	4.125	29.69	14.45	33.905	0
2005-2006	35586	1	58	67	2	3	0	0.82	2220.279776	1	0	0	24.19	0	1	0	0	1	1	0	1613	18.45	54.9	592	0.535	0.555	0.365	0.85	0	3.495	4.975	7.425	4.515	13.32	0
2005-2006	35593	2	48	39	1	3	0	1.2	13039.79176	2	0	1	23.42	1	0	1	0	1	0	0	1999.5	7.6	62.145	696.18	0.56	0.025	0	0.4	0	0	7.355	8.945	0.96	16.325	0
2005-2006	35594	2	58	49	2	3	1	5	6638.556861	2	1	1	22.09	1	0	1	0	1	0	0	1605	18.65	52.605	1185	1.53	0.315	0	1.51	0	0.865	3.19	7.985	3.905	11.49	0
2005-2006	35604	2	44	25	2	1	0	1.63	21059.8407	1	0	1	36.29	0	0	0	0	1	0	0	1492	9.85	64.725	3614.25	0.735	0	0.8	1.1	0	0.51	4.57	6.58	1.545	11.95	0
2005-2006	35607	2	44	48	1	1	0	4.22	28391.2943	2	0	1	38.99	0	0	1	0	1	0	1	1680	11.2	64.485	7790.4	0	0	1.115	1.675	0	0.805	6.91	0.545	1.365	8.57	0
2005-2006	35608	2	45	58	1	2	1	3.85	5578.791069	1	0	0	37	0	1	1	0	1	0	0	2349	18.7	115.92	0	0	0.99	4.71	5.11	0	0.025	4.505	4.435	0.425	14.64	0
2005-2006	35609	2	49	64	2	1	0	3.03	22060.8762	2	1	0	32.07	0	0	1	0	1	0	0	857.5	8.15	33.445	918.39	0.74	0	0	1.255	0	0	2.63	4.605	1.995	7.235	0
2005-2006	35614	1	45	73	1	1	0	1.79	13108.2901	1	0	1	23.39	0	1	1	1	1	0	0	2018.5	19.8	83.225	296.26	2.24	0.06	1.025	2.42	0	0.255	4.72	5.9	3.89	11.705	0
2005-2006	35616	2	51	51	2	2	1	4.1	8829.203851	2	0	0	49.03	0	1	1	0	1	0	0	1701.5	10.55	75.945	770.25	0.405	0	0.33	1.25	0	0.315	4.59	13.21	1.64	18.13	0
2005-2006	35617	1	57	81	2	3	1	1.46	2844.990074	1	1	0	32.26	0	0	1	0	1	0	0	984	9.95	34.12	2012.9	0.64	0	0	1.04	0	1.165	3.395	7.205	2.845	10.6	0
2005-2006	35619	2	46	72	1	1	0	0.98	5738.69735	1	0	1	28.53	0	0	1	0	0	1	0	1449	9	62.915	859.12	1.235	0	0.255	0.85	0	0.33	3.72	14.27	2.16	18.245	0
2005-2006	35620	1	55	83	2	1	1	3.13	9557.698817	2	1	1	27.73	0	1	0	0	1	0	0	2160	19.45	62.475	236.8	0.91	2.24	0.305	3.335	0	0	7.335	14.05	3.94	23.93	0
2005-2006	35624	1	55	62	2	1	1	1.04	11929.23321	2	2	1	18.73	0	0	0	0	1	0	0	1274.5	5.1	26.375	651.2	0.235	0.13	0	0.49	0	0.455	1.98	6.405	1.18	8.515	0
2005-2006	35625	1	44	63	2	1	0	5	17882.6995	1	0	1	23.05	1	0	1	0	1	0	0	1740	17.2	63.68	1850.26	1.005	0.255	0.09	1.45	0.05	1.865	4.175	4.125	4.28	8.645	0
2005-2006	35632	1	51	41	1	2	0	5	6899.279145	2	0	1	31.88	1	0	1	0	1	0	0	2621.5	15.75	108.04	1065.6	0.28	0.01	0	0.79	0	0.215	10.39	30.735	1.285	41.135	0
2005-2006	35646	1	50	46	1	1	0	3.63	33072.67054	2	0	1	26.36	0	0	0	0	1	0	0	3013	24.05	122.78	947	0.225	0.395	0	1.01	0.245	2.83	8.59	28.865	4.31	37.85	0
2005-2006	35651	1	47	31	1	1	0	3.9	25360.48854	2	0	1	31.12	1	0	0	0	1	0	0	4145.5	26.15	161.825	2329.42	1.145	1.3	0.5	2.155	0	1.425	13.77	21.43	4.225	37	0
2005-2006	35652	1	57	65	1	3	0	0.78	3471.818733	1	1	0	35.48	0	1	1	0	1	0	0	2382.5	22.65	65.31	2295.95	1.135	0	0.21	0.86	0.38	0.55	16.44	28.74	2.715	45.39	0
2005-2006	35653	1	45	38	1	1	0	2.33	12365.03265	1	2	0	30.12	1	0	1	0	0	0	0	1759.5	7.45	98.195	3863.06	0	0	1.58	2.08	0	0.51	2.385	4.5	1.01	8.465	0
2005-2006	35654	2	55	56	2	3	0	2.35	7348.168874	1	0	0	30.6	0	1	0	0	1	0	0	1227	19.45	29.37	3762.36	0.065	0.265	0.325	1.465	0.37	3.3	2.705	4.96	4.875	8.255	0
2005-2006	35655	2	44	42	1	1	1	1.9	11497.94863	1	2	1	30.25	1	0	0	0	1	0	0	1857.5	11.2	72.89	0	0	1.3	0.935	1.815	0.025	0	3.83	6.395	0.905	12.46	0
2005-2006	35659	2	45	53	2	2	1	5	6339.184741	1	1	1	32.28	0	0	1	0	1	0	0	3340	31.6	138.005	192.56	1.52	1.67	0.095	2.07	0	0.88	7.295	33.045	4.375	42.105	0
2005-2006	35667	1	46	73	2	1	0	1.43	20126.57569	2	0	0	39.93	0	1	1	1	1	0	0	1103	8.85	46.28	4086.25	0.415	0.25	0.53	1.215	0.17	0	1.29	9.295	1.27	11.365	0
2005-2006	35673	1	54	71	1	1	0	2.34	14146.71476	2	0	0	28.36	0	0	1	1	1	0	0	2247.5	24.65	68.685	2281.11	1.1	0.5	0.075	0.95	0	1.61	7.63	22.505	3.585	30.71	0
2005-2006	35675	2	50	70	2	1	0	1.21	12738.67868	1	0	0	29.52	1	1	1	0	1	0	0	1051	14.3	29.065	2743.75	0.71	0.25	0	2.015	0	1.25	4.34	2.355	3.975	6.945	0
2005-2006	35676	2	47	21	1	1	1	1.29	15458.05413	2	0	1	24.89	1	0	0	0	1	0	0	1814.5	15.1	56.785	3480.42	0.235	0	0.245	0.28	0	1.12	4.975	10.885	1.39	16.105	0
2005-2006	35684	1	55	42	2	1	0	5	30151.91018	1	1	1	33.67	1	0	1	0	1	0	0	2322.5	23.5	121.59	8673.53	1.49	0	0.265	4.34	0.04	1.255	2.21	11.925	6.86	14.4	0
2005-2006	35685	1	45	51	1	2	0	1.72	8219.901166	2	2	1	23.99	0	0	1	0	1	0	0	2698	16.25	92.95	4651.13	0.435	0.495	0	1.095	0.435	0.675	5.895	27.19	2.64	33.58	0
2005-2006	35686	2	49	54	2	1	1	0.46	15543.67378	1	2	0	35.12	0	1	1	0	1	0	0	1372.5	6.9	57.325	1273.88	0.495	0	0.72	0.955	0	0	1.735	12.45	0.73	14.905	0
2005-2006	35687	2	50	70	2	1	0	5	16927.12015	2	1	1	24.2	1	0	1	1	1	0	0	1922	19.4	66.09	3140.26	1.07	0	0.41	2.855	0.045	0.49	5.74	13.63	4.05	19.78	0
2005-2006	35690	2	47	35	2	1	0	5	35089.79923	2	0	1	21.97	1	0	0	0	0	0	0	1024	7.2	58.94	1422	0.635	0.515	0	1.73	0	0	0.925	6.54	2.365	7.98	0
2005-2006	35691	1	48	46	1	2	0	1.77	7761.356922	1	2	1	22.1	1	0	1	0	1	0	0	2991	15.1	111.58	1747.28	0	0	1.035	1.925	0	0	6.345	30.415	0.89	37.795	0
2005-2006	35692	2	44	23	2	1	0	3.79	21059.8407	2	0	1	20.35	0	0	0	0	1	0	0	2149.5	10.7	97.2	592	0.25	0.085	0.22	0.905	0	0.485	6.375	28.395	1.42	35.075	1
2005-2006	35696	1	55	51	2	3	0	5	5946.12181	2	0	1	22.25	1	0	1	0	1	0	0	1516	8.85	53.85	3552	0.985	0	0	1.74	0	0	3.545	1.05	2.725	4.595	0
2005-2006	35701	1	56	40	1	3	0	3.12	7359.763185	1	1	1	30.75	0	0	1	0	1	0	0	1794.5	24.1	43.245	133.2	2.645	0	0.605	1.435	0.435	0	7.9	10.27	3.91	18.775	0
2005-2006	35703	1	47	20	1	1	1	2.62	28646.2664	2	2	1	27.14	1	0	0	0	0	0	0	2663.5	13	82.285	0	0	0.6	0	1.615	0	0	11.54	46.51	1.615	58.65	0
2005-2006	35708	2	57	66	2	3	1	2.04	2825.592415	1	0	0	30.16	1	0	1	0	1	0	0	2505	21.9	85.865	6221.27	2.11	0.705	0	1.845	0	1.87	5.42	10.43	5.825	16.555	0
2005-2006	35709	1	45	45	2	1	0	3.1	30131.33283	1	2	1	31.92	0	0	1	0	1	0	0	1730	10.55	82.58	977.63	0.395	0.075	0.25	0.26	0	0	3.16	24.34	0.405	27.825	0
2005-2006	35713	1	54	28	1	1	1	3.43	28983.42054	1	0	1	20.7	1	0	1	0	1	0	0	3466.5	14.4	109.32	2325.57	0	0.165	1.225	2.055	0	0.335	6.195	54.455	1.165	62.04	0
2005-2006	35715	1	53	41	1	3	0	3.1	6666.883744	2	1	1	29.19	0	0	0	0	1	0	0	2249.5	15.2	105.535	2562.56	0.69	0	1.59	1.98	0	0	6.575	10.635	1.08	18.8	0
2005-2006	35718	1	52	77	2	1	0	1.87	22362.47221	1	0	0	28.44	0	0	1	1	1	1	1	2031	15.6	88.85	3094.81	0.08	0.25	0.08	0.915	0.515	0	5.5	22.445	1.43	28.275	0
2005-2006	35719	1	52	48	1	2	0	5	10793.44141	1	1	1	24.49	0	0	0	0	0	0	0	2406.5	15.7	96.92	1555.32	0.395	0	0.815	1.665	0	3.5	5.395	18.19	4.745	24.4	0
2005-2006	35722	2	47	40	2	1	0	0	36794.43002	1	2	1	25.6	0	0	1	0	1	0	0	1724.5	5.75	27.33	0	0.29	0.03	0.165	0.765	0	0	2.175	61.24	0.89	63.61	0
2005-2006	35725	2	51	36	2	2	0	1.24	11514.76062	1	2	1	22.96	0	0	0	0	0	0	0	3458	21.55	171.555	0	0	0	1.74	2.095	0	1.54	3.56	37.905	1.895	43.205	0
2005-2006	35729	1	57	41	2	1	1	1.66	40495.41314	2	2	1	21.79	0	0	1	0	1	0	0	2763.5	17.55	75.21	0	0	0	0	0.12	0	0.445	2.785	65.94	0.565	68.725	0
2005-2006	35737	1	47	77	2	1	1	3.45	18165.79514	2	2	1	29.63	0	0	1	0	1	1	0	2005.5	21.15	75.84	281.44	0.385	0.08	0	1.4	0	2.525	4.86	20.86	4.31	25.8	0
2005-2006	35741	1	44	30	1	1	1	3.73	20209.40212	1	2	0	40.76	0	0	1	0	0	0	0	2602	11.75	77.455	0	0	1.56	0.545	1.84	0	0.81	4.36	52.345	2.105	58.81	0
2005-2006	35745	1	49	66	1	2	0	3.11	2591.82695	1	2	0	18.59	1	0	1	0	0	0	0	1867	6.35	55.02	592	0.025	0.03	0.46	0.98	0	0	2.66	46.815	0.545	49.965	0
2005-2006	35751	1	55	58	2	1	0	4.68	30241.69295	1	0	1	21.53	0	0	0	0	1	0	0	1536	13.95	55.53	2798.27	0.48	0.245	0.64	2.205	0	0.74	3.83	11.01	2.785	15.725	0
2005-2006	35755	1	50	22	2	2	1	0.88	15674.41032	1	2	0	28.16	0	0	0	0	1	0	0	1624	9.75	85.63	1124.4	0	0	0	0.965	0	0.28	4.89	15.645	1.245	20.535	0
2005-2006	35760	1	52	20	1	2	1	2.09	7870.300728	2	0	0	36.4	0	0	0	0	0	0	0	2958	14.25	119.255	1303.5	0.095	0	0.395	1.355	0	0.98	9.375	46.75	2.035	56.52	0
2005-2006	35763	2	52	46	1	1	0	5	23942.43875	2	1	1	28.93	1	0	1	0	0	0	0	2737.5	39.6	73.89	3553.2	4.94	1.445	0	2.56	0	2.905	0.995	14.525	10.405	16.965	0
2005-2006	35765	1	58	23	2	1	1	4.08	23671.994	2	2	1	22.66	0	0	0	0	0	0	0	1557	5.4	62.97	2250.76	0.455	0	0.395	0.395	0	0.01	3.89	6.675	0.465	10.96	0
2005-2006	35766	1	51	68	1	2	0	2.18	2591.82695	1	2	1	24.56	0	0	1	0	0	0	0	2556.5	14.55	111.885	711	2.005	1.305	1.23	1.295	0	0	2.945	28.045	2.07	33.525	0
2005-2006	35770	1	44	43	2	2	1	0.93	7939.327152	2	2	1	27.5	1	0	1	0	1	0	0	1897	14.8	63.465	488.81	0.02	0.05	1.335	2.81	0	0	4.845	28.395	1.495	34.625	0
2005-2006	35775	2	57	42	2	3	0	3.85	5838.454178	2	1	1	31.77	1	0	0	0	1	0	0	1730.5	22.55	60.305	3000	1.57	0	0.065	2.415	0.16	0.985	4.75	9.265	5.065	14.08	0
2005-2006	35778	1	46	47	2	1	0	5	35609.16272	1	1	1	21.25	1	0	0	0	1	0	0	1246	6.45	50.76	0	0.45	0.575	0.265	1.975	0	0.185	1.495	12.625	2.345	14.96	0
2005-2006	35781	1	54	50	2	1	0	5	32615.13379	1	0	1	24.77	1	0	1	0	1	0	1	1025	12.35	38.025	2308.8	0.56	0.995	0	1.305	0	0.73	2.94	4.745	2.595	8.68	0
2005-2006	35783	2	48	80	1	1	1	5	7400.899035	2	0	0	23.18	0	1	0	0	1	1	0	2227	19.4	57.355	1473.25	0.68	1.33	2.015	4.83	0	0.345	3.99	19.27	3.84	26.605	0
2005-2006	35784	2	53	78	2	3	1	0.61	5488.031912	1	1	1	33.42	0	1	0	0	1	0	0	1678.5	7.1	65.525	622.12	0.355	0	0	0.445	0	0	7.49	3.84	0.8	11.33	0
2005-2006	35788	1	47	72	1	1	0	5	13982.15091	2	0	1	28.88	0	0	1	0	0	0	0	2399	13.3	94.19	0	0.415	0.55	0	0.855	0	0.935	8.04	23.495	2.205	32.085	0
2005-2006	35789	2	54	21	1	3	0	3.06	6957.574445	1	1	1	33.07	1	1	0	0	1	0	0	2239.5	14.85	87.05	0	0	0	0.425	1.03	0.45	0	8.66	32.115	1.055	41.2	0
2005-2006	35790	1	51	51	1	2	0	3.87	6899.279145	1	0	1	40.64	1	0	1	0	1	0	0	3012	9.55	103.855	5450.4	0	0	1.44	1.925	0	0	3.585	19.45	0.485	24.475	0
2005-2006	35793	1	50	43	1	1	0	4.55	33072.67054	2	1	1	26.74	0	0	1	0	1	0	0	2281	18.05	97.935	1169.49	0	0.06	0.635	1.08	0.305	0.27	5.03	33.08	1.02	38.805	0
2005-2006	35798	2	46	65	1	1	0	0.23	22473.87512	1	1	1	26.08	0	0	1	0	1	0	1	1544	7.45	49.06	103.69	0.225	0.75	0.59	1.04	0	0	4.455	18.545	0.675	24.34	0
2005-2006	35805	2	51	45	1	2	0	5	7770.129063	2	2	1	36.31	1	0	1	0	1	0	0	910.5	10.8	17.755	3480.94	0.045	0.245	0	0.53	0.48	0.2	0.885	6.125	1.255	7.255	0
2005-2006	35808	1	51	50	2	1	0	5	25365.69305	2	0	1	21.57	1	0	0	0	0	0	0	1768	22	66.79	1983.2	1.72	0.5	0	1.56	0.155	0.585	5.65	1.745	4.02	7.895	0
2005-2006	35809	2	58	74	1	2	1	1.81	4236.204394	1	1	0	28.08	0	0	1	0	1	0	0	1557	22.85	64.585	5688.01	1.12	0.995	0.24	3.765	0	0.255	3.765	12.945	4.9	17.945	0
2005-2006	35818	2	44	85	1	1	1	1.28	6975.345061	1	1	0	30.51	0	1	1	0	1	0	0	1316	14.3	54.775	2844	0.85	0	1.75	1.88	0	0	1.32	14.635	0.98	17.705	0
2005-2006	35821	1	48	22	2	3	1	1.86	21229.45372	1	0	1	29.58	1	0	0	0	1	0	0	2224.5	26.4	69.56	500	0.66	0.14	0.425	0.87	0.27	2.235	5.275	31.465	3.61	37.305	0
2005-2006	35822	1	53	42	1	1	0	2.2	31509.14114	2	1	1	34.84	1	0	1	0	1	0	0	3686	15.6	186.425	2486.4	0	0.01	1.245	2.415	0.415	0	2.205	15.28	1.585	18.74	0
2005-2006	35826	1	55	72	1	3	0	2.96	1292.516343	1	1	0	29.46	0	1	1	0	1	0	0	835.5	7.95	34.255	859.13	0	0	0.12	1.4	0	0	2.965	6.765	1.28	9.85	0
2005-2006	35827	2	44	53	1	2	1	1.53	8508.271364	1	1	0	17.1	0	0	0	0	1	0	0	977.5	4	19.52	666.56	0	2.61	0.245	0.365	0	0	3.345	8.04	0.12	14.24	1
2005-2006	35829	2	47	30	1	1	1	0.56	15099.37616	2	0	1	63.87	0	0	1	0	1	0	1	2576.5	12.45	133.52	4263.6	0	0	0.79	2.59	0	0.54	5.945	19.09	2.34	25.825	0
2005-2006	35832	2	48	81	1	1	1	3.57	7400.899035	2	1	1	28	0	1	0	1	1	0	0	2535.5	22.25	98.84	0	7.91	0.56	0.8	2.15	0	0.025	3.8	22.8	9.285	27.96	0
2005-2006	35833	2	54	25	2	1	0	3.41	22224.76571	2	0	1	26.68	1	0	0	0	0	0	0	2216	19	86.36	3004.63	0.16	0.825	0.14	2.115	0.27	0.47	7.495	13.455	2.875	21.915	0
2005-2006	35838	2	50	43	1	1	0	3.25	11497.94863	1	2	1	32.8	0	0	1	0	1	0	0	4704	13.55	130.48	0	0	0	0.655	2.385	0	0.515	8.62	27.52	2.245	36.795	0
2005-2006	35846	1	53	39	1	1	1	5	26226.338	1	0	1	24.38	1	0	0	0	0	0	0	3088.5	15.35	153.77	947.5	0.085	0.75	1.265	2.765	0	0.88	7.3	24.57	2.465	33.885	0
2005-2006	35851	1	44	27	1	2	1	4.36	6744.471423	2	0	1	21.49	1	0	0	0	0	0	0	3168.5	16.15	128.68	1036.87	0.195	0.14	0	3.515	0	0.97	6.105	45.55	4.68	51.795	0
2005-2006	35856	2	52	42	1	3	0	5	23942.43875	2	2	1	30.92	0	0	1	0	1	0	0	3054	20	144.88	1333.13	0.575	0.675	0.7	0.925	0.315	1.35	7.895	23.7	2.465	32.97	0
2005-2006	35858	2	47	72	1	1	0	3.41	16006.99396	1	1	1	28.67	0	0	1	0	1	0	0	1840.5	15	68.83	1007.26	2.14	0.56	0.14	0.27	0	1.415	3.71	21.545	3.685	25.955	0
2005-2006	35863	1	46	56	1	1	0	3.74	31767.19204	2	0	1	33.18	0	0	1	0	0	0	0	2012	11	77.31	2003.53	0.79	1.115	0.52	0.94	0	0.33	3.02	10.895	1.54	15.55	0
2005-2006	35867	2	56	66	2	1	0	4.09	23388.7658	1	1	1	26.39	0	0	0	0	0	0	0	2396.5	15.9	89.715	2793.05	1.115	0.47	0.415	1.915	0	0.145	6.305	6.075	2.76	13.265	0
2005-2006	35874	1	47	51	1	1	0	2.18	28672.35399	1	0	1	26.78	0	1	1	0	0	0	0	2872	12.7	166.95	296	0	0	1.415	3.02	0.325	0	2.58	4.735	1.93	8.73	0
2005-2006	35877	1	57	85	2	3	1	1.03	7112.475186	1	0	0	19.07	0	1	1	0	0	0	1	1375	16.15	43.55	1364.67	1.42	0.655	0	1.345	0	1.38	3.17	4.93	4.145	8.755	0
2005-2006	35880	2	54	51	2	1	0	0.94	15548.15705	2	2	1	34.9	1	0	1	0	1	0	0	1513	18.2	42.95	6516.66	0.745	0	0.025	5.26	0.285	0	3.365	22.1	6.265	25.49	0
2005-2006	35881	1	55	24	2	3	0	1.37	5421.364689	1	1	0	22.14	1	0	0	0	1	0	0	1233.5	9.75	43.33	1347.94	0.53	0.08	0.28	1	0.07	0	3.46	18.88	1.32	22.7	1
2005-2006	35882	1	52	76	2	2	1	0.7	6108.447805	1	2	1	20.31	0	1	1	0	0	0	0	1834.5	15.85	71.45	1524.89	1.73	0.51	0	0.91	0	1.38	5.75	10.875	4.02	17.135	0
2005-2006	35884	2	50	60	1	1	0	1.89	10654.01381	1	1	0	42.46	0	1	1	1	1	0	0	1618	16.15	73.015	947.2	0.005	0.015	0	0.46	0	2.105	4.435	11.695	2.57	16.145	0
2005-2006	35887	1	57	73	1	1	0	5	17617.06414	2	0	0	27.58	0	0	0	1	1	0	0	1469	9.8	68.86	888	0.045	0.5	0.28	2.615	0	0.165	3.795	3.52	2.545	8.095	0
2005-2006	35896	2	46	34	2	1	0	1.98	31945.90262	1	1	1	38.18	0	1	0	0	1	0	0	1471.5	15.2	75.04	4005.31	0.06	0.005	0.52	2.29	0.06	1.505	3.665	5.215	3.395	9.405	0
2005-2006	35897	2	50	41	1	1	0	3.75	29566.7319	1	1	0	38.86	1	0	1	0	1	0	0	2941.5	15.5	163.58	355.5	0.02	0.035	0.295	2.055	0	0.85	8.315	12.655	2.63	21.3	0
2005-2006	35902	1	57	50	2	3	0	3.41	9982.396548	1	0	0	38.1	0	0	1	0	1	0	0	1913.5	17.8	76.46	828.8	0.37	0	0.06	1.115	0.325	0.885	7.605	8.055	2.635	15.72	0
2005-2006	35904	2	52	64	2	2	1	2.5	5050.770129	1	1	0	32.59	0	1	1	0	1	0	0	584.5	13.7	19	2858.82	0	0	0.42	2.54	0	1.075	0.72	0.97	3.195	2.11	0
2005-2006	35907	2	50	85	1	1	1	4.08	7264.133686	2	0	1	20.89	0	0	0	1	0	0	0	1786.5	13.35	65.97	29.63	0.255	0	1.675	2.615	0	0.06	4.55	2.895	1.255	9.12	0
2005-2006	35908	2	50	72	1	1	0	3.79	13568.15453	2	1	1	29.65	0	0	1	0	0	1	0	2296.5	16.15	83.655	681	0	0	0	0.745	0.42	0.18	10.02	8.735	1.345	18.755	0
2005-2006	35915	2	56	30	1	2	0	0.56	8110.368173	1	0	1	31.29	1	0	1	0	0	0	0	3311	19.75	128.98	7584	0	0.25	0.91	3.335	0.055	0	11.32	25.25	2.48	37.73	0
2005-2006	35927	2	47	50	2	1	0	5	36903.9921	1	0	1	28.8	1	0	0	0	1	0	0	2289.5	11.9	95.43	6278.71	0.395	0	0.14	1.04	0	0	10.56	18.455	1.295	29.155	0
2005-2006	35928	1	44	62	2	1	0	5	17882.6995	2	1	1	26.12	0	0	0	0	0	0	0	1404	16.65	32.965	4262.4	2.875	0	0.235	1.985	0.1	0.88	1.23	4.565	5.605	6.03	0
2005-2006	35935	2	44	21	2	3	1	4.5	7993.578108	1	0	1	31.06	1	0	0	0	0	0	0	1625.5	12.65	50.78	3277.5	0.865	0	0.19	0.37	0	0.265	10.245	15.365	1.31	25.8	0
2005-2006	35936	2	45	62	1	2	1	3.2	2095.764027	1	2	0	24.11	0	0	1	0	1	0	0	1372	8.3	52.485	222.19	0.265	0	0.025	0.71	0	0.71	3.585	18.195	1.66	21.805	0
2005-2006	35937	2	49	54	2	3	0	1.14	26867.05128	1	0	0	29.52	1	1	1	0	1	1	0	1852.5	20.75	67.925	1303.52	0.79	0.065	0.405	1.805	0.795	0	7.355	8.83	2.985	16.655	1
2005-2006	35941	1	49	51	2	1	0	2.98	39682.85903	1	1	1	41.75	0	0	1	0	0	0	0	1377	6.8	45.125	888	0.075	0	0.33	0.69	0.225	0	3.9	23.49	0.66	27.72	1
2005-2006	35942	2	48	25	1	1	0	2.65	28321.44931	2	1	1	21.65	1	0	0	0	0	0	0	2003.5	22.75	59.485	5510.26	1.155	0.095	0.015	1.09	0.185	3.535	6.875	12.085	5.95	19.07	0
2005-2006	35947	1	53	60	2	3	0	0.39	2335.077202	1	0	1	28.65	0	0	0	0	1	0	0	1145.5	17.15	33.665	1626.48	1.68	0.01	0.095	0.185	0.495	0.71	3.545	8.555	2.975	12.205	0
2005-2006	35956	1	51	37	2	2	1	3.11	8539.015103	1	0	1	38.81	0	0	0	0	1	0	0	2314.5	19.9	105.52	1359.13	0	0.1	0.36	2.555	0.625	0.615	5.1	17.76	3.435	23.32	0
2005-2006	35957	2	54	59	2	1	1	1.33	15548.15705	1	2	0	33.1	0	0	1	0	1	0	0	1231.5	11	34.335	1984.88	1.065	1.46	0	0.045	0	0.7	2.715	14.02	1.81	18.195	0
2005-2006	35958	2	44	63	1	1	0	4.17	20092.61912	2	2	1	31.1	0	0	0	0	1	0	0	3016	16.95	143.725	1259.07	0.63	0	1.67	2.5	0	0	6.885	22.08	1.46	30.635	0
2005-2006	35959	2	52	43	2	3	0	5	22610.26537	2	2	1	27.27	0	0	0	0	1	0	0	1776	11.35	75.415	237	1.23	0.045	0.3	0.585	0	0	5.35	12.55	1.515	18.245	0
2005-2006	35960	2	44	22	2	1	0	1.86	21059.8407	1	2	1	33.14	0	0	0	0	0	0	0	1923.5	13.55	51.675	0	0.79	0.36	0	0.605	0	0	7.96	20.045	1.395	28.365	0
2005-2006	35961	1	49	66	1	1	1	4.39	26544.42296	1	0	1	25.85	0	0	1	0	1	1	0	2463	20.75	91.44	444.37	0.455	0	2.04	4.015	0	1.07	5.47	25.39	3.5	32.9	0
2005-2006	35963	2	54	74	2	3	1	1.57	2960.538519	1	0	0	25.09	0	1	1	0	1	0	0	1092.5	7.55	44.165	2472.69	0.455	0.045	0.035	0.385	0	0.255	4.05	4.68	1.06	8.81	0
2005-2006	35972	1	45	61	1	1	0	1.95	20215.28862	2	1	1	31.78	0	1	1	0	1	0	0	1888.5	23.2	57.07	0	0.61	0	1.73	5.285	0	0	3.92	3.095	4.165	8.745	0
2005-2006	35976	2	54	59	2	1	0	5	31699.20181	1	0	1	27.29	0	0	1	0	1	0	0	2311.5	14.45	95.005	2066.52	0	0.065	0.225	1.45	0	2.995	6.115	21.38	4.22	27.785	1
2005-2006	35977	2	47	66	1	1	0	4.82	24685.59976	1	1	1	29.21	1	0	1	0	1	0	0	1853.5	21.4	74.9	2236.69	1.445	0.25	0	0.94	0.365	1.805	5.98	4.45	4.555	10.68	0
2005-2006	35980	2	49	54	2	1	1	5	31690.06144	2	0	1	22.48	1	0	1	0	1	0	0	1771	17.5	67.915	2133	1.755	0	0.31	1.025	0.175	0.18	5.22	7.27	2.825	12.8	0
2005-2006	35982	2	49	59	2	1	1	5	31690.06144	2	0	1	27.03	0	0	1	0	1	0	0	1795.5	7.5	81.745	148.13	0.05	0.015	0.615	1.385	0	0.04	4.88	18.33	0.86	23.84	0
2005-2006	35983	1	44	67	2	1	0	5	17882.6995	2	0	1	23.38	0	0	1	0	1	1	0	2357.5	23.65	104.335	1924.88	0.475	0.9	0	1.995	0	2.075	5.955	13.435	4.545	20.29	0
2005-2006	35989	2	55	30	1	1	0	2.31	31953.40662	1	0	1	32.88	1	0	1	0	1	0	0	6499.5	40.05	347.815	7581.04	0.095	0	0.4	2.325	0.2	0.75	21.695	21.1	2.97	43.195	0
2005-2006	36002	1	50	33	1	1	0	2.21	27527.72703	1	2	0	30.83	0	0	1	0	1	0	0	2421.5	14	91.845	3923.32	0.23	0.25	0.23	1.04	0.325	0.53	7.79	21.375	1.895	29.645	0
2005-2006	36004	1	57	40	2	3	0	3.98	7348.168874	2	0	1	22.75	1	0	0	0	1	0	0	2382	37.85	83.82	1881.2	1.585	0.135	0.11	1.755	1.455	0	8.08	16.705	4.685	25.03	0
2005-2006	36005	2	56	20	1	1	1	1.02	21132.09296	2	0	1	23.31	1	0	0	0	1	0	0	1652.5	5.5	60.385	6293.2	0	0	0	0.22	0	0	7.615	0.855	0.22	8.47	0
2005-2006	36006	1	46	25	2	1	1	2.94	25040.43654	2	0	0	26.74	1	0	0	0	0	0	0	1119.5	10.15	52.795	4687.57	0.885	0	0.35	0.5	0	0.99	3.115	4.65	2.025	8.115	0
2005-2006	36007	2	44	45	2	1	1	5	29948.49123	2	1	1	25.14	1	0	0	0	1	0	0	1309.5	6.65	35.98	1777.5	0	0.005	0.045	0.35	0	0.765	6.87	18.975	1.07	25.895	0
2005-2006	36011	2	58	43	2	2	1	2.54	8977.200376	2	0	1	27.28	1	0	1	0	0	0	0	1441	12.25	51.485	4566.05	0.91	0.59	0	0.875	0	2.325	2.52	13.085	4.11	16.195	0
2005-2006	36014	2	52	49	1	3	0	3.5	9310.766293	1	1	1	25.35	0	0	0	0	1	0	0	3110	16.1	69.085	0	0.935	0.04	0.04	0.775	0	0	14.06	38.775	1.67	52.915	0
2005-2006	36015	1	56	22	2	1	1	2.72	25801.6461	2	0	1	22.88	1	0	0	0	1	0	1	389.5	6	3.965	5775.48	0.29	0.22	0.245	0.3	0.205	0.115	0.265	9.525	0.665	10.255	0
2005-2006	36018	1	57	27	2	3	1	1.31	9891.344221	2	2	1	22.71	0	0	0	0	0	0	0	1973.5	12.4	82.64	2428.65	0	0	0.49	1.515	0	0.255	6.34	32.49	1.28	39.32	0
2005-2006	36020	2	47	82	2	1	1	2.55	11663.27699	1	0	0	24.56	0	0	0	0	1	0	0	1084.5	8.6	34.63	296.26	0.425	1.375	0.695	0.79	0	0.625	1.535	4.9	1.145	8.505	0
2005-2006	36024	1	46	50	2	1	1	5	17517.96374	2	0	0	34.34	0	0	1	0	1	0	0	2464.5	14.4	102.93	1806.33	3.25	0	1.055	1.86	0	0	7.205	16.975	4.055	25.235	0
2005-2006	36036	1	55	55	2	3	1	1.24	5946.12181	1	0	0	31.45	0	0	1	0	1	0	1	937.5	9.75	22.66	933.19	0.23	0.365	0.03	0.52	0.505	0	2.71	13.55	1.225	16.655	0
2005-2006	36038	2	52	55	1	1	1	5	22530.72713	2	0	1	43.23	1	0	1	0	1	0	0	3868.5	37.4	146.965	0	0.48	0.025	0.075	2.725	0.1	3.54	13.38	22.43	6.77	35.91	0
2005-2006	36040	2	53	28	2	3	1	1.07	6797.771533	2	0	0	28.78	0	0	0	0	1	0	0	1992.5	27.4	72.76	592.5	0	0.14	0.375	1.545	0.815	0	11.395	18.91	1.985	30.82	0
2005-2006	36045	1	45	20	2	1	1	5	21188.41528	2	2	1	25.86	1	0	0	0	0	0	0	1786.5	18.15	88.535	4662.08	1.445	0	0.525	2.72	0	0.615	1.95	4.285	4.255	6.76	0
2005-2006	36048	2	49	82	1	1	0	5	7359.063673	2	1	1	25.13	1	0	0	0	0	0	0	2637.5	16	106.69	474	0.665	0.08	0	0.55	0	0.285	5.425	20.2	1.5	25.705	1
2005-2006	36050	1	53	31	1	1	0	5	26226.338	2	2	1	28.88	0	1	1	0	1	0	0	3460.5	36.1	125.23	5330.9	1.875	0	0.34	2.905	0.505	0.125	16.895	23.58	5.07	40.815	0
2005-2006	36057	1	55	58	1	3	0	0.78	6047.994541	1	2	1	31.6	0	1	0	0	1	0	1	1391	6.9	55.13	2003.54	0.115	0	0.56	1.065	0	0	3.195	22.715	0.62	26.47	0
2005-2006	36058	2	50	69	2	2	1	1.2	4985.616523	1	0	0	41.61	0	0	1	0	1	0	0	855.5	5.3	31.095	592	0	0	0.37	0.65	0	0	5.28	1.085	0.28	6.735	1
2005-2006	36059	1	55	37	1	3	0	1.24	8479.078477	1	0	1	32.37	0	0	1	0	1	0	1	2867	20.55	83.51	1036.88	0.7	0.815	0.92	2.29	0	0	12.6	26.865	2.07	41.2	1
2005-2006	36061	1	54	22	2	3	1	4.42	20471.77722	2	0	0	18.1	0	0	0	0	0	0	0	1035.5	5.35	32.95	0	0	0.9	1.09	1.38	0	0	0.915	6.09	0.29	8.995	0
2005-2006	36062	1	51	27	2	2	1	4.7	7831.245306	2	0	1	27.51	1	0	0	0	0	0	0	438	13.4	13.95	4515.79	0	0	0	4.335	0	0.17	1.44	0.355	4.505	1.795	0
2005-2006	36065	2	47	55	2	1	0	5	36903.9921	2	0	0	23.07	1	0	1	0	1	0	0	1494.5	17.95	57.04	0	0.825	0	0	1.505	0	2.41	5.01	5.285	4.74	10.295	0
2005-2006	36066	2	44	84	1	1	0	1.21	3288.789324	2	0	0	23.24	0	0	1	0	1	0	0	2375	19.85	88.93	340.69	0	0	0.545	4.065	0	2.425	8.31	23.415	5.945	32.27	0
2005-2006	36069	1	52	40	2	2	0	3.62	9264.60924	2	0	1	19.14	0	0	0	0	0	0	0	1545.5	11.6	59.75	829	0.54	1.865	0.12	0.75	0.215	0.14	4.5	11.525	1.525	18.01	0
2005-2006	36070	2	48	42	1	2	0	0.23	8668.460693	1	2	0	33.07	0	0	0	0	1	0	0	1961	6	83.295	2073.76	0	0.195	0	0.145	0	0.255	3.86	31.355	0.4	35.41	0
2005-2006	36074	1	55	70	1	3	0	3.7	12945.92177	2	0	1	24.2	1	0	1	0	1	1	0	1866.5	25.95	76.695	577.19	1.265	0	0.38	1.78	0.37	1.25	4.07	8.56	4.285	13.01	0
2005-2006	36075	2	51	59	1	2	0	1.63	7770.129063	1	0	1	35.35	0	1	1	1	1	0	0	1684	6.35	43.075	0	0.33	0.6	0	0.25	0	0	3.815	44.74	0.58	49.155	0
2005-2006	36076	1	50	37	2	1	0	5	33270.38487	2	0	1	16.71	1	0	0	0	0	0	0	1549.5	19.75	45.91	1420.8	1.455	0.025	0.075	3.935	0	1.205	3.545	5.84	6.52	9.485	0
2005-2006	36081	1	55	59	2	1	1	2.09	30241.69295	2	2	1	26.89	0	0	1	0	1	0	1	924.5	3.75	41.775	6621.19	0	0	0.395	0.585	0	0	0.815	3.965	0.19	5.175	1
2005-2006	36085	2	56	62	2	2	1	5	3790.064149	1	0	1	32.88	0	1	1	0	1	0	0	1539	10.35	66.395	948	1.395	0.155	0.415	1.075	0	0.605	4.605	4.8	2.66	9.975	0
2005-2006	36087	2	44	54	1	1	0	2.12	26717.266	1	2	1	31.56	0	0	0	0	1	0	0	2742	25.15	101.555	2368	0.035	0.405	0.34	1.015	0.755	0.82	5.895	38.39	2.285	45.03	0
2005-2006	36090	2	55	30	2	3	0	0.7	8750.419655	1	0	0	31.47	0	0	1	0	1	0	0	1813	14.85	63.02	3110.64	0.99	0.01	0.03	0.725	0.525	0	6.09	8.81	2.21	14.94	0
2005-2006	36091	1	44	56	2	2	1	3.9	7939.327152	2	0	0	23.74	0	0	0	0	0	0	0	2983	24.2	101.3	1422	1.9	0.65	0.52	0.885	0.515	1.29	4.64	37.525	4.07	43.335	1
2005-2006	36093	1	50	31	1	1	0	3.42	27527.72703	2	0	0	29.91	1	0	0	0	1	0	0	2624.5	17.4	74.31	1431.33	0.19	3.005	0.125	0.775	0	2.69	10.93	14.4	3.53	28.46	0
2005-2006	36095	1	54	24	2	1	1	3.03	22866.93878	2	0	0	23.53	1	0	1	0	1	0	0	1053.5	6.95	35.565	2014.51	0.46	0	0	0.19	0	0.405	3.67	17.48	1.055	21.15	0
2005-2006	36101	2	46	43	2	1	0	1.71	14586.35193	2	1	1	33.58	0	0	0	0	1	0	0	3726	16.45	182.65	2584.78	0.7	0.165	1.295	3.025	0	0.71	3.245	13.25	3.14	17.955	0
2005-2006	36105	2	49	38	2	3	1	0.3	7279.11043	1	0	1	33.27	0	0	0	0	1	0	0	2094	20.8	64.5	622.12	1.42	0.96	0.08	0.565	0.285	1.005	7.19	21.26	3.195	29.49	0
2005-2006	36112	1	44	74	2	1	1	1.55	14476.05626	1	2	0	31.62	0	1	1	0	1	0	0	742.5	6	29.31	3905	0.43	0	0	0.66	0	0.055	2.815	1.505	1.145	4.32	0
2005-2006	36115	2	55	24	1	3	0	2.25	8914.698059	1	0	1	20.69	1	0	0	0	0	0	0	3115	18.25	116.215	0	0	0.18	0	1.09	0	0	19.555	36.08	1.09	55.815	0
2005-2006	36116	2	50	45	1	3	0	1	6255.89772	1	1	0	33.15	0	0	1	0	1	0	0	2796.5	21.1	138.955	0	0	0.095	0.495	2.445	0.16	0	8.405	16.85	2.11	25.845	0
2005-2006	36117	1	48	35	1	3	0	0.89	8000.612326	1	0	0	53.76	0	0	0	0	1	0	0	1994.5	8.65	69.995	3788.8	0	0.65	0	0.09	0	0.35	7.88	33.005	0.44	41.535	0
2005-2006	36123	2	56	26	1	1	1	3.27	21132.09296	2	0	1	23.4	1	0	0	0	0	0	0	2707.5	22	107	1303.5	0.325	0.5	0.79	2.88	0.24	0.07	10.605	8.285	2.725	20.18	0
2005-2006	36129	2	57	68	2	2	1	2.55	5143.400854	2	1	1	34.17	0	0	1	0	1	0	0	1581.5	19.75	69.12	2132.35	1.81	0.05	0.155	1.2	0	1.39	2.86	7.14	4.245	10.205	0
2005-2006	36132	2	46	48	2	1	0	5	33497.80575	2	0	0	36.8	0	0	1	0	1	0	0	2200	19.1	92.61	1836.74	0.265	1.31	0.58	2.255	0	1.55	2.695	22.265	3.49	26.85	0
2005-2006	36133	2	56	43	2	2	0	5	6322.764121	2	0	1	34.59	1	0	0	0	1	0	0	1615	17.85	68.275	3140.24	1.955	0.05	0.405	1.655	0	0.55	4.75	7.125	3.755	12.33	0
2005-2006	36134	2	58	44	2	2	1	1.81	10435.09177	2	0	0	34.89	1	0	0	0	1	0	0	1696.5	13.55	59.125	4007.1	0.15	1.37	0.105	2.1	0.1	0.635	5.195	10.475	2.88	17.145	0
2005-2006	36138	1	57	30	2	3	1	3.41	13093.23486	2	0	1	31.67	0	0	0	0	0	0	0	1557.5	14.65	68.315	1554.31	0.08	0.435	0.02	0.725	0.58	0	5.36	8.755	1.365	14.57	0
2005-2006	36140	1	45	61	1	1	0	2.18	20215.28862	2	1	1	30.53	1	0	1	0	0	0	0	2625.5	7.8	75.14	236.8	0.505	0.02	0.815	1.65	0	0	3.05	28.43	1.34	32.315	0
2005-2006	36143	2	50	32	2	1	1	1.12	17700.15139	1	0	0	28.16	0	0	0	0	0	0	0	1824.5	8.1	77.435	1000	0	0.495	0.395	0.86	0	0	7.615	10.825	0.465	19.33	0
2005-2006	36147	2	49	79	2	1	1	1.33	12905.15175	1	0	0	28.5	0	0	1	0	1	1	0	2334	22.75	73.89	844.31	0.205	0.31	0.19	0.97	0	0.03	10.115	30.685	1.015	41.3	0
2005-2006	36148	2	45	44	1	2	0	1.81	5578.791069	1	2	1	40.65	1	0	1	0	1	0	0	2263.5	25	51.2	6117.16	0	0.015	0.535	2.545	0.185	0.535	7.055	8.695	2.73	16.3	0
2005-2006	36149	2	45	38	2	2	0	0.32	5940.032319	1	0	1	43.31	0	1	1	0	1	0	0	698	4.45	26.8	2487.6	0	0	0.035	0.785	0	0	3.46	1.77	0.75	5.265	0
2005-2006	36150	1	45	26	1	1	0	5	26855.92315	2	1	1	31.22	1	0	0	0	1	0	0	1707	12.85	81.65	1095.72	0	0	0.245	1.285	0.365	0.745	4.12	3.92	2.15	8.285	0
2005-2006	36155	1	52	53	2	2	1	4.49	9264.60924	2	0	0	45.07	0	0	1	0	1	0	0	2448.5	10.35	104.225	88.8	0.92	1.985	0.155	0.605	0	0	4.795	26.74	1.37	33.675	1
2005-2006	36159	1	56	65	1	2	0	2.04	3760.259507	1	0	1	31.54	0	1	1	0	1	0	0	1937.5	11.1	79.37	474	0.63	1.09	0.195	0.465	0.255	0	5.09	12.905	1.155	19.28	0
2005-2006	36160	2	50	47	2	1	0	2.83	29948.49123	2	0	1	39.04	0	0	1	0	1	0	0	1573.5	12.45	73.01	4947.38	0	0.605	0.185	0.77	0	1.155	3.97	8.605	1.74	13.365	0
2005-2006	36164	2	52	46	1	1	0	5	23942.43875	2	0	1	28.14	1	0	0	0	1	0	0	1358.5	13.2	55.69	2651.45	1.26	0	0	1.19	0	1.37	5.385	2.005	3.82	7.39	0
2005-2006	36169	1	47	51	1	1	0	5	28672.35399	2	0	1	31	0	0	1	0	1	0	0	2546	16.5	107.945	4872.59	0	0	0.37	2.045	0	2.21	3.94	17.405	3.885	21.715	0
2005-2006	36171	1	50	45	2	1	0	3.63	34886.63016	2	0	1	27.69	0	0	0	0	0	0	1	2131.5	14.05	83.54	1566.4	0.795	0.405	0.445	0.69	0.055	1.165	6.07	18.15	2.26	25.07	0
2005-2006	36176	2	53	41	2	1	0	0.2	17007.56106	1	2	1	39.6	0	1	1	0	0	0	1	294	0.55	9.17	2370	0	0.43	0	0.035	0	0	0	4.5	0.035	4.93	0
2005-2006	36179	1	55	49	1	3	0	0.79	6047.994541	1	1	0	26.64	1	0	1	0	1	0	0	1680.5	21.1	55.36	2231.21	0.9	0	0	1.67	0.325	0	7.88	19.215	2.895	27.095	0
2005-2006	36184	2	51	59	2	1	0	4.92	28567.43504	2	0	0	31.3	0	1	1	0	1	0	0	2900	26.05	165.025	227.12	0.65	0.45	0.395	4.11	0.215	1.145	7.015	10.605	5.725	18.465	0
2005-2006	36190	2	49	59	1	1	0	4.17	28187.00149	2	1	1	36.46	0	0	1	0	0	0	0	2167.5	26.05	83.015	1881.19	0.4	0.005	0	1.985	0.32	2.86	3.39	1.98	5.565	5.375	0
2005-2006	36193	1	48	54	1	3	0	1.86	31767.19204	2	1	1	38.49	0	0	0	0	1	0	0	3050	23.35	118.505	2072	0	0.075	0.16	1.99	0	0.71	15.24	18.605	2.54	34.08	0
2005-2006	36194	2	53	46	2	1	0	5	39058.15377	1	0	0	40.8	0	1	1	0	1	0	0	1262	14.2	37.85	3688.31	0.37	0.015	0.34	1.75	0	1.765	2.93	11.145	3.545	14.43	0
2005-2006	36197	2	51	60	2	2	1	1.22	4553.085131	1	2	0	26.45	0	0	1	0	1	0	0	1095.5	6.2	55.28	3448	0	0	0.22	0.565	0	0	3.17	11.555	0.345	14.945	0
2005-2006	36200	2	47	32	1	1	0	3.61	29033.10011	2	0	1	24.88	0	0	1	0	1	0	0	2878	11.25	115.39	3278.22	0	0.25	1.09	1.315	0	0.78	4.935	32.8	1.005	39.075	0
2005-2006	36201	2	44	58	1	1	0	3.06	26717.266	1	1	0	37.79	0	0	1	0	1	0	0	1540.5	12.35	48.19	4026.6	1.005	0.265	1.235	1.255	0	0	5.835	20.135	1.025	27.47	0
2005-2006	36205	2	58	85	2	3	1	2.36	1776.223821	1	0	0	42.8	0	1	0	0	1	0	0	1599	25.95	55.075	740.13	0.05	0	0.665	0.99	0.755	1.475	7.305	5.355	2.605	13.325	0
2005-2006	36207	1	48	85	1	1	1	1.63	7802.020878	1	1	0	30.59	0	0	1	0	0	0	0	1163.5	13.2	45.455	237	0.96	0	1.825	2.245	0	0.7	2.575	2.15	2.08	6.55	0
2005-2006	36209	1	50	56	1	2	0	5	9517.157888	2	0	1	26.3	0	0	1	0	1	0	0	2252.5	26.65	97.89	3519.2	0.63	0.01	0.045	1.11	0.115	1.735	3.6	19.825	3.545	23.48	0
2005-2006	36211	2	47	81	2	1	1	1.12	11564.34587	1	2	1	21.88	0	0	1	0	1	1	0	2005	18.8	82.52	3792	2.05	1.3	1.52	2.24	0	0.675	3.32	12.92	3.445	19.06	0
2005-2006	36213	1	52	58	1	2	0	5	8153.306995	2	0	1	26.85	1	0	1	0	1	0	0	1892.5	15.3	51.08	2190.87	0	0	0	0.23	0.245	1.42	3.785	32.38	1.895	36.165	0
2005-2006	36214	1	47	24	1	3	1	1.95	8463.540347	2	0	1	29.2	1	0	1	0	0	0	0	2803.5	12	115.185	9124.5	0	0	0	1.585	0	1.625	12.19	2.055	3.21	14.245	0
2005-2006	36216	2	46	75	1	1	0	5	12377.04883	2	1	1	32.73	0	0	1	0	0	0	0	1801.5	16.65	76.84	3627.91	2.075	0.005	1.31	2.01	0.305	0	3.65	17.185	3.08	22.15	0
2005-2006	36218	1	52	54	2	2	1	5	9264.60924	2	0	1	29.38	0	0	0	0	1	0	0	1540	15.55	71.08	2960	1.055	0.01	0.315	1.65	0	0	2.65	8.865	2.39	11.84	0
2005-2006	36220	2	44	65	2	1	1	0.91	12339.30725	1	0	0	33.29	0	0	1	0	1	0	0	1240	9.6	55.085	325.88	0.44	0	0.225	1.68	0.045	0.12	4.695	4.75	2.06	9.67	0
2005-2006	36223	2	54	71	1	3	1	1.29	1847.467657	1	0	1	27.66	1	0	1	0	1	0	1	1195	13.4	49.64	1096.12	0.75	0	0.815	1.385	0.145	0.815	2.755	3.66	2.28	7.23	0
2005-2006	36227	1	55	62	1	2	1	4.91	3090.049014	1	1	1	29.89	1	0	1	0	1	0	0	1883.5	15.1	42.055	3436.52	2.14	0.565	0.67	2.915	0	0.34	5.225	20.82	4.725	27.28	0
2005-2006	36232	1	54	30	2	1	1	4.21	31011.78034	1	0	1	36.98	0	0	0	0	1	0	0	978.5	5	39.365	6368	0	0	0.92	1.075	0	0.175	3.65	7.165	0.33	11.735	0
2005-2006	36240	1	46	41	1	1	0	3.1	13127.71217	2	0	0	32.98	1	0	0	0	1	0	0	2256	14.2	102.195	9879.95	0	0	1.045	2.165	0	0.77	7.77	10.01	1.89	18.825	0
2005-2006	36247	1	51	60	1	3	0	5	16745.86221	1	0	0	26.27	0	0	1	0	1	0	0	1985.5	7.85	78.92	473.6	0.47	0	1.16	1.32	0	0	2.685	38.38	0.63	42.225	0
2005-2006	36249	2	47	35	2	1	0	2.14	35089.79923	1	2	1	25.59	0	0	0	0	1	0	0	2703	19.05	74.455	2368	0	0	0.415	0.925	0.22	0	5.56	64.275	0.73	70.25	0
2005-2006	36257	2	58	55	2	1	0	2.58	25357.94394	2	2	1	32.08	0	0	1	0	1	0	0	1460	8.1	56.465	236.8	0.225	0	0.34	0.59	0	1.315	2.175	18.755	1.79	21.27	0
2005-2006	36265	2	56	54	2	2	0	4.17	7427.763816	2	1	1	21.82	0	0	1	0	1	0	0	1255	9.8	33.555	2177.45	0.965	0	0.125	0.675	0.25	0	2.87	6.25	1.765	9.245	0
2005-2006	36266	1	44	85	2	1	1	4.29	8118.590641	1	0	0	21.06	0	1	1	0	1	1	0	1325	9.25	53.06	1806.12	0.695	0.015	0.06	0.595	0	0.01	5.07	6.71	1.24	11.855	0
2005-2006	36267	2	45	20	2	2	1	3.2	6332.383493	1	0	1	23.49	1	0	0	0	0	0	0	2326.5	11.55	104.045	0	0	1.14	1.155	1.695	0	0.15	6.805	16.79	0.69	25.89	0
2005-2006	36275	2	47	84	1	1	1	2.55	8569.842257	1	1	0	19.61	0	0	0	0	1	0	0	1703.5	29.8	65.755	2725.53	2.92	0.17	0	1.63	0.39	0.59	3.295	8.41	5.53	11.875	0
2005-2006	36276	2	53	30	2	2	1	2.71	11367.23764	2	0	1	23.49	1	0	1	0	0	0	0	1157.5	8.35	41.815	503.62	0.005	0.495	0.06	0.67	0.25	0.1	4.68	14.715	0.965	19.95	0
2005-2006	36277	2	53	65	2	1	0	5	22186.28954	2	1	1	24.49	0	0	1	0	1	0	0	1478.5	15.15	44.86	0	0.315	0.085	0.81	2.08	0	0.525	3.125	9.85	2.11	13.87	0
2005-2006	36278	1	54	38	1	3	0	2.43	25658.97049	2	0	1	28.12	0	0	1	0	1	0	0	4031	23.3	137.18	0	0.55	0.005	1.065	3.105	0	0.535	12.4	26.005	3.125	39.475	0
2005-2006	36280	1	55	52	2	3	0	1.2	4967.361171	1	0	0	29.5	0	0	1	0	0	0	0	2175	27.2	76.17	1658.4	0	2.01	0.5	1.82	0.255	0.075	12.3	4.31	1.65	19.12	0
2005-2006	36281	2	50	66	2	2	1	2.76	4985.616523	2	0	0	33.29	0	1	1	0	1	0	0	1882	13.2	52.675	829.5	0.735	0.03	0.64	1.67	0.215	0.13	4.5	41.805	2.11	46.975	0
2005-2006	36284	2	49	64	1	1	0	1.89	21197.92815	1	1	1	33.97	1	0	1	0	1	0	0	1734.5	10.45	61.18	148.13	0	0.805	0.08	0.76	0.15	0.52	5.965	23.68	1.35	30.53	0
2005-2006	36286	2	50	64	1	1	0	5	20924.48045	2	1	1	36.14	0	0	1	0	1	0	0	2163	17.3	85.96	2488.5	0.915	0.405	0.645	2.255	0.27	0.17	6.945	8.455	2.965	16.45	0
2005-2006	36291	1	52	72	1	2	1	1.99	4978.905498	1	2	1	21.81	0	0	1	0	0	0	0	3483.5	16.25	144.85	1199.81	1.325	0.06	0.085	1.41	0	0.355	8.44	34.63	3.005	43.215	0
2005-2006	36292	1	56	46	1	3	0	2.07	7359.763185	1	0	1	27.77	0	0	0	0	1	0	0	2403.5	20.25	88.56	1702.54	0.835	0	0.605	1.49	0.12	0.075	10.71	23.345	1.915	34.66	1
2005-2006	36298	2	52	72	1	1	0	4.55	10987.16997	2	0	1	30.34	1	0	1	0	1	0	0	2722.5	16.75	147.665	0	0.245	0.455	0.86	3.2	0.295	0.215	4.32	12.565	3.095	18.2	0
2005-2006	36301	1	54	22	2	3	1	1.68	6354.294866	1	0	1	38.52	1	0	0	0	1	0	0	1529	12.45	55.305	0	0.1	0	0.685	1.955	0	0	6.815	9.88	1.37	17.38	0
2005-2006	36309	1	51	47	2	2	1	5	7839.656394	2	1	1	27.32	0	0	0	0	1	0	1	2500	15.05	133.67	444.37	0.565	0.83	0.54	2.56	0	0	4.165	17.135	2.585	22.67	0
2005-2006	36311	2	50	63	1	1	0	5	20092.61912	1	0	1	25.98	1	0	1	0	1	0	0	3017	30.25	105.92	1033.2	0.18	0.06	0.085	0.27	0	2.155	9.49	39.48	2.52	49.115	0
2005-2006	36314	1	44	26	2	2	1	0.86	7930.809128	2	1	1	34.24	0	0	0	0	1	0	0	2837.5	12.5	115.45	3474.72	0.025	0	0.105	0.59	0	0	10.455	47.735	0.51	58.295	0
2005-2006	36319	2	50	65	1	1	1	2.58	10230.4591	2	2	1	29.5	0	0	1	0	1	0	0	1816.5	11.3	86.65	1096.13	0.305	0.46	0.655	0.755	0	0.935	3.48	19.865	1.34	24.46	0
2005-2006	36321	2	56	22	2	2	1	1.33	7426.0788	2	0	1	24.31	1	0	0	0	0	0	0	1100.5	6	45.115	1599.75	0.125	0.135	0.16	0.885	0	0.2	1.575	5.82	1.05	7.69	1
2005-2006	36323	1	45	50	2	1	0	1.95	36903.9921	1	0	1	18.22	0	0	1	0	1	0	0	2689	19.5	107.12	948	1.745	0	0.85	1.52	0	0	11.11	25.235	2.415	37.195	0
2005-2006	36328	1	50	83	1	2	1	2.61	4390.168801	2	2	1	22.35	0	0	0	0	1	0	0	3043.5	31.5	92.735	5065.87	0.78	1.245	1.06	2.525	0	2	8.275	39.345	4.245	49.925	0
2005-2006	36329	2	57	41	2	3	0	3.5	6345.174242	2	1	1	36.33	0	0	0	0	1	0	0	1762	11.7	62.725	977.62	0.9	0	0.59	1.74	0	0.485	4.78	21.07	2.535	26.44	0
2005-2006	36332	1	46	33	2	3	0	5	22589.08366	2	0	1	25.36	1	0	0	0	0	0	0	1394	14.15	46.365	3026.96	1.325	0.425	0.105	2.41	0	0.035	2.26	6.245	3.665	9.035	0
2005-2006	36333	2	44	79	2	1	0	1.13	16927.12015	1	0	0	22.58	0	0	1	0	1	0	0	1042	12.6	32.205	548.07	1.13	0.44	0.07	0.45	0	0.94	3.425	5.56	2.45	9.495	0
2005-2006	36335	1	52	46	2	1	1	5	29887.22148	2	0	1	18.26	0	0	0	0	0	1	0	1713	19.95	65.355	3391.61	1.275	0.47	0	1.915	0	2.17	3.01	6.975	5.36	10.455	0
2005-2006	36336	2	52	45	2	1	0	5	25255.62624	2	0	1	21.56	1	0	1	0	1	0	0	2236	13.05	87.975	2962.5	0.58	0.04	0.265	2.515	0	0.25	8.655	11.285	3.08	20.245	0
2005-2006	36343	2	57	48	1	1	1	1.89	30502.4571	2	2	1	24.11	0	0	0	0	0	0	0	5223	39	192.535	1422	0.4	0.675	0	2.045	0.785	5.025	12.795	83.575	8.255	97.045	0
2005-2006	36346	2	50	85	1	1	0	1.22	3288.789324	2	0	0	21.68	0	0	1	0	1	1	0	1541	16.75	48.04	2370	0.535	1.12	1.495	2.175	0	1.64	4.2	4.805	2.855	11.62	0
2005-2006	36347	1	46	47	2	1	0	3.1	35609.16272	1	1	1	32.84	0	0	1	0	0	0	0	2185	11.55	98.1	1420.8	0	0.005	0.61	1.2	0	0.36	7.63	2.045	0.95	10.29	0
2005-2006	36348	1	56	26	1	3	0	2.3	8077.334801	1	2	1	23.37	0	0	0	0	0	0	0	2124	6.5	61.345	1036.88	0.635	0.09	0.17	1.065	0	0	6.155	19.565	1.53	25.98	0
2005-2006	36350	2	51	24	2	1	1	1.82	20029.03904	1	2	1	27.07	0	0	0	0	1	0	0	1348.5	11.15	77.295	9680.13	0.965	0	0.05	2.655	0	0	4.065	1.235	3.57	5.35	0
2005-2006	36351	2	45	64	1	2	0	5	2095.764027	2	2	0	24.36	0	0	1	0	1	0	0	1758.5	13.9	36.54	311.06	0	0.455	0	0.46	0.7	0.65	4.965	30.45	1.81	35.87	0
2005-2006	36352	1	45	44	1	1	0	2.51	28564.62889	2	0	1	30.6	1	0	1	0	1	0	0	1796.5	7.85	69.48	1228.94	0	0.905	0	1.015	0	1.13	3.525	2.575	2.145	7.005	0
2005-2006	36354	2	58	70	1	2	1	1.12	4236.204394	1	1	0	30.29	0	1	1	1	1	0	0	1891.5	16.95	121.985	1110.94	1.455	0.035	0.515	2.27	0.14	1.81	3.665	8.09	5.16	12.305	1
2005-2006	36356	1	55	64	2	1	0	5	21052.60179	2	0	0	25.62	1	0	1	0	1	0	0	1280.5	13.25	42.3	296	1.47	1.12	0.265	0.61	0	1.495	2.21	8.08	3.31	11.675	0
2005-2006	36357	2	49	47	1	2	1	5	6986.994263	2	0	1	26.79	0	1	0	0	1	0	0	1755.5	16.75	66.875	0	0.325	0.905	0.465	0.86	0	0.835	3.605	11.445	1.555	16.42	0
2005-2006	36362	1	45	49	2	2	0	1.72	8035.345466	1	0	1	27.08	1	0	1	0	0	0	0	1507	6.55	53.035	5673.18	0	0.14	0.52	1.095	0	0.095	2.73	5.57	0.67	8.96	0
2005-2006	36363	2	54	39	1	1	0	4.22	24938.3887	2	0	1	22.32	1	0	0	0	0	0	0	4116.5	51.25	139.525	651.76	0.94	0.665	0	2.045	1.38	4.1	10.845	31.685	8.465	43.195	0
2005-2006	36373	2	44	69	1	1	0	1.44	10654.01381	1	1	0	21.05	0	0	1	0	1	0	0	3001	17.55	133.795	385.13	1.935	0.22	0.315	1.675	0	0	8.245	38.24	3.295	47.02	0
2005-2006	36379	1	54	58	2	3	0	3.73	6412.787758	1	0	1	24.38	1	0	0	0	1	0	0	1251	18.35	49.67	2131.2	1.81	0	0.735	2.475	0.165	0.73	2.055	7.205	4.445	9.995	0
2005-2006	36389	2	52	49	2	1	0	5	25255.62624	2	1	1	20.98	1	0	0	0	0	1	0	1718.5	40.65	55.125	2112.26	7.03	0.01	0	1.46	0.095	1.015	0	0.075	9.6	0.085	0
2005-2006	36390	1	50	67	1	2	0	0.48	3575.275878	1	0	0	29.57	0	0	1	0	1	0	0	1154.5	6.65	32.84	1570.12	0	1.005	0.065	0.515	0.045	0.035	4.51	9.135	0.53	14.715	0
2005-2006	36394	1	57	54	2	1	0	5	40615.99557	2	0	1	34.14	1	0	1	0	1	0	0	1185	14.4	30.025	3173.33	0.675	0.015	0	1.54	0.1	1.26	1.045	2.31	3.575	3.37	0
2005-2006	36398	2	52	63	1	1	0	1.35	16722.84604	1	2	1	18.5	0	0	0	0	1	0	0	2413	18.25	79.22	1860.9	1.005	0.12	0.455	1.59	0	2.47	9.245	19.16	4.61	28.98	0
2005-2006	36400	1	52	41	2	2	1	0.31	9264.60924	1	2	0	23.2	0	0	0	0	1	0	0	2357.5	7.25	98.495	1273.68	0	0	1.405	1.755	0	0	4.175	6.83	0.35	12.41	0
2005-2006	36401	2	53	66	1	1	0	5	21318.43574	2	0	1	32.3	0	1	1	0	1	0	0	2458	29.95	90.575	0	0.61	0	2.495	3.76	0	1.57	5.075	9.37	3.445	16.94	0
2005-2006	36407	1	52	80	1	1	0	1.56	6961.074637	1	1	0	20.19	0	0	1	0	1	0	0	1908.5	13.55	72.105	340.59	0.65	0	0.035	1.765	0	0.09	6.95	24.88	2.47	31.865	0
2005-2006	36408	2	54	42	1	3	0	0.51	6339.479731	2	1	1	46.04	0	1	1	1	1	0	0	984	6.35	41.935	4029	0.635	0.02	0	0.89	0	0	2.11	1.075	1.525	3.205	0
2005-2006	36414	2	46	80	1	1	0	2.27	7802.020878	1	1	0	35.44	0	1	1	1	1	0	0	745	5.9	19.11	0	0.02	0	0.805	1.115	0	0.005	1.435	6.95	0.335	9.19	0
2005-2006	36415	2	46	85	2	1	1	1.43	10618.29703	1	0	0	33.87	0	1	1	0	1	0	0	1362.5	12.7	51.9	385.13	0.8	0.44	0.215	0.78	0.11	0.955	4.39	6.525	2.43	11.57	0
2005-2006	36416	2	46	24	2	1	0	4.17	23555.72597	2	2	1	33.88	1	0	0	0	1	0	0	1449.5	6.9	62.065	1895.4	0.395	0	0.31	0.775	0	0	4.79	20.13	0.86	25.23	0
2005-2006	36419	2	45	35	2	1	0	5	1809.26288	2	0	1	20.98	1	0	0	0	1	0	0	2170	32.6	90	1940.45	2.53	0.28	0.335	2.21	0.05	3.285	3.34	11.62	7.74	15.575	0
2005-2006	36427	1	46	53	2	1	0	3.74	35715.19545	2	0	1	25.13	1	0	0	0	1	1	0	1855.5	28.4	71.13	3553.6	1.205	0.05	0	2.56	0.59	0.26	1.185	7.955	4.615	9.19	1
2005-2006	36428	2	56	45	1	2	0	2.99	6467.985277	2	2	1	28.01	1	0	1	0	0	0	0	1861	13.4	69.19	2041.16	0.48	0	0.395	2.755	0.025	0	3.205	33.135	2.865	36.735	0
2005-2006	36436	1	51	49	2	2	1	5	6744.374448	2	0	0	36.28	0	0	0	0	0	0	0	1653.5	10.85	83.355	7050.78	0.125	0.01	0.3	1.95	0	0.25	2.89	14.885	2.025	18.085	0
2005-2006	36437	1	56	50	2	2	1	1.25	11373.88532	1	0	1	27.36	0	0	0	0	1	0	1	2081.5	15.1	88.39	1554.92	1.93	0.655	0	2.41	0.02	0	5.11	18.33	4.36	24.095	1
2005-2006	36440	2	46	65	2	1	1	1.02	13252.99573	1	0	0	21.86	0	0	0	0	1	0	0	1828	13.55	71.215	2547.2	1.6	0.62	0.05	0.8	0	1.775	6.26	4.81	4.125	11.74	0
2005-2006	36444	2	52	22	2	1	1	1.37	22218.35727	2	0	1	22.24	0	0	0	0	0	0	0	1605	10.45	54.555	0	0	0	0	0.86	0.215	0.025	7.05	21.03	1.1	28.08	0
2005-2006	36451	1	48	65	2	2	1	5	4547.944894	1	1	0	31.75	0	0	0	0	1	0	0	1360	8.15	65.63	2635.13	0.45	0.205	0.255	1.34	0	0.945	3.095	10.74	2.48	14.295	0
2005-2006	36454	2	47	24	2	1	1	5	25873.91895	2	0	1	21.54	0	0	0	0	0	0	0	1809	10.8	76.2	4264.8	0.04	0.005	0.685	1.21	0	0.42	6.47	12.83	0.985	19.99	1
2005-2006	36458	1	44	54	1	1	1	1.04	22848.57922	1	1	0	29.37	0	0	1	0	0	0	0	2135.5	13.4	84.33	2841.6	2.01	0.005	0.245	0.345	0	1.315	4.185	20.2	3.425	24.635	0
2005-2006	36461	2	44	20	2	1	0	0.78	17293.01576	1	1	0	30.35	1	0	0	0	1	0	0	1688	12.1	45.79	0	0.075	0	0.195	0.795	0	0.71	5.32	37.61	1.385	43.125	0
2005-2006	36462	2	48	60	2	1	0	5	22186.28954	2	0	0	24.12	0	0	0	0	1	1	0	2313	18.25	108.035	1567.16	1.085	0	0.155	1.155	0.11	1.595	7.03	26.87	3.79	34.055	0
2005-2006	36464	2	51	59	1	2	1	0.48	7770.129063	1	2	1	26.05	0	1	1	1	1	0	0	2342	9.7	91.85	1940.44	0	0.76	0.155	0.655	0	0	6.055	27.29	0.5	34.26	0
2005-2006	36465	1	56	32	2	3	0	1.28	8732.783933	1	0	1	32.94	1	1	1	0	0	0	0	1103.5	12.6	41.915	2592.2	1.255	0	0.875	1.475	0	0.165	3.145	3.375	2.02	7.395	0
2005-2006	36468	1	46	43	1	1	0	5	33757.63442	2	1	1	34.42	0	1	1	0	1	0	0	2808	23.9	116.045	3715.71	0	0.345	0.405	1.91	0.28	2.315	8.955	12.075	4.1	21.78	0
2005-2006	36472	2	46	82	2	1	1	1.33	10528.22971	1	0	0	30.34	0	0	1	0	1	0	0	1730.5	21.2	52.205	2147.81	2.04	1.32	0.935	1.125	0	0.655	1.11	17.92	2.885	21.285	0
2005-2006	36474	2	52	24	2	3	0	2.61	15899.58516	1	0	0	18.56	0	0	0	0	0	0	0	1032	12.3	36.42	681.38	0.95	0	0.835	1.665	0.12	2.46	0.885	6.535	4.36	8.255	0
2005-2006	36475	1	58	33	2	3	0	5	2975.3878	2	0	0	21.53	0	0	0	0	0	0	0	2237.5	12.3	102.345	1329.5	0.285	1.035	0	1.68	0	0	9.92	9.315	1.965	20.27	0
2005-2006	36483	1	48	50	2	1	1	3.12	28535.18363	2	0	1	28.44	1	0	1	0	0	0	0	1439	15.9	40.08	710.4	0.985	0.005	0.285	1.65	0	1.195	6.025	5.67	3.545	11.985	0
2005-2006	36484	2	54	85	1	1	0	2.39	7497.504512	1	0	1	25.03	0	1	1	0	0	1	0	1549	38.2	51.34	1259.06	0.17	0.005	0.51	1.47	0.415	1.425	3.815	17.505	2.97	21.835	0
2005-2006	36493	1	53	47	2	3	1	1.62	33205.1436	1	0	1	46.39	0	0	1	0	1	0	1	1010	7.8	30.04	5347.33	0	0.995	0	0.275	0.255	0	6.025	6.81	0.53	13.83	0
2005-2006	36496	2	49	31	2	2	1	1.52	9584.295755	2	0	1	40.93	0	0	1	0	0	0	0	2308	8.25	74.57	1925.63	0	0.515	0.47	1.24	0	0	6.7	26.515	0.77	34.2	1
2005-2006	36498	1	46	26	1	3	1	5	7839.034329	2	2	1	31.4	1	0	0	0	0	0	0	1257.5	12.45	14.64	1925.63	0	0	0	0	0	1.42	9.5	7.58	1.42	17.08	0
2005-2006	36499	1	58	54	1	1	0	5	22554.84437	1	2	1	25.6	0	0	0	0	0	0	0	2337.5	26.4	80.385	0	0.425	0	0.945	2.7	0.25	0.81	5.535	26.39	3.24	32.87	0
2005-2006	36502	1	55	54	1	3	0	1.18	6047.994541	1	2	0	28.58	0	0	0	0	1	0	0	3009.5	28.55	136.245	0	0.965	0	0.13	1.01	0.795	2.055	8.81	35.465	4.695	44.405	0
2005-2006	36503	1	54	52	2	1	1	2.74	32615.13379	2	0	0	39.25	0	0	1	0	0	0	0	1486	24.45	74.76	3192.17	0	0.03	0.25	4.66	0	0.66	4.795	5.65	5.07	10.725	0
2005-2006	36506	1	48	62	1	3	1	0.68	3658.742709	2	0	0	26.02	0	0	1	1	1	0	0	2589	9.25	104.52	1259.07	0.11	0	1	1.215	0	0	7.62	45.005	0.325	53.625	0
2005-2006	36509	1	53	49	1	3	0	4.68	6666.883744	2	1	1	25.1	0	0	1	0	1	0	0	3283	23.3	95.615	429.56	0	0	0.545	1.105	1.84	0	8.365	19.96	2.4	28.87	0
2005-2006	36515	2	48	44	2	1	1	2.65	31775.5979	2	1	1	27.18	0	0	0	0	1	0	0	845	6.05	38.535	177.6	0.175	0.5	0.085	1.21	0	0	2.75	4.39	1.3	7.725	1
2005-2006	36517	1	51	26	2	2	0	1.24	7831.245306	2	0	0	34.72	1	0	1	0	0	0	1	2809.5	16.55	77.505	1729.04	0.285	0.035	0	1.18	0.43	0	15.36	39.48	1.895	54.875	0
2005-2006	36519	2	54	67	2	1	1	5	22067.23922	2	1	1	26	0	0	0	0	1	1	0	1799	23.1	76.335	2577.38	1.57	0.14	1.01	2.38	0.25	0	2.81	3.615	3.19	7.575	0
2005-2006	36523	1	46	45	2	1	0	1.2	15505.72546	1	1	0	16.91	0	0	1	0	0	0	0	1701	11.7	67.535	622.13	0.385	0.405	0.715	2.175	0	0.55	6.745	18.435	2.395	26.3	0
2005-2006	36525	2	56	42	1	1	1	1.02	8740.737012	2	0	1	24.59	1	0	0	0	0	0	0	2462.5	17.4	77.215	0	0.5	2.88	0.095	1.115	0	2.035	4.515	22.95	3.555	30.44	0
2005-2006	36530	2	56	26	2	1	1	3.06	16672.5068	2	2	1	22.44	1	0	0	0	1	0	0	1909	7.8	89.41	3872.65	0.005	0	0.19	0.22	0	0.385	6.195	2.735	0.42	9.12	0
2005-2006	36532	1	48	26	2	1	0	4.7	20006.42712	2	0	1	23.56	1	0	0	0	1	0	0	2173	17.35	75.495	3629.08	1.38	0.025	0	0.79	0	1.705	8.16	19.04	3.875	27.225	1
2005-2006	36537	2	44	31	1	3	0	1.5	8421.874633	2	0	1	33.91	1	0	0	0	1	0	0	1134.5	13.25	43.105	3005.31	0.79	0	0	2.7	0	0.055	4.735	2.83	3.545	7.565	0
2005-2006	36538	1	53	43	2	3	1	5	6554.586411	2	0	1	26.4	1	0	0	0	1	0	0	1200.5	31.55	52.915	3792.02	1.36	0	0	4.45	0	0.055	1.52	8.385	5.865	9.905	0
2005-2006	36539	1	48	62	1	1	1	4.39	19087.58598	1	2	1	28.15	0	0	1	0	1	0	0	1937.5	19.45	63.075	3899.53	1.06	0	0	1.965	0	1.415	9.765	5.645	4.44	15.41	0
2005-2006	36540	2	45	21	1	2	1	0.61	5385.147823	2	0	0	28.75	1	0	1	0	0	0	0	1529	6.95	85.635	2878.62	0	0	0.395	0.7	0	0	4.72	8.005	0.305	13.12	0
2005-2006	36545	1	53	26	1	3	0	0.87	7316.900113	1	2	1	25.49	1	0	0	0	1	0	0	2723	14.85	93.39	0	0.035	0	0	1.08	0.16	0	6.77	50.625	1.275	57.395	0
2005-2006	36550	2	54	25	2	1	0	3.57	22224.76571	2	0	1	27.4	1	0	1	0	1	0	0	1523.5	9.55	66.095	548.07	0.17	0	0.34	1.375	0	0.255	5.69	11.53	1.46	17.56	0
2005-2006	36556	2	57	46	1	3	0	1.66	6453.883793	1	0	1	26.52	0	0	0	0	1	0	0	2767	27.5	111.71	0	0.445	0.045	0.49	1.7	0.405	0.615	12.73	26.805	2.675	40.07	0
2005-2006	36570	2	53	60	1	3	0	0.74	3348.597271	1	1	1	29.41	0	0	0	0	1	0	0	2450	12.3	117.035	692.56	0	0	0.025	0.71	0	0	6.67	4.56	0.685	11.255	0
2005-2006	36571	2	53	26	1	1	0	3.88	34812.35902	2	2	1	26.71	1	0	1	0	0	0	1	1936	6.75	58.005	2310.75	0	0	0.38	1.26	0.13	0	2.86	17.665	1.01	20.905	0
2005-2006	36575	2	54	35	1	1	1	2.6	12969.82101	1	2	1	22.06	1	0	1	0	1	0	0	3676	14.15	64.375	0	0.475	0.645	0.2	0.47	0.075	0.34	8.235	26.34	1.16	35.42	0
2005-2006	36577	1	44	34	1	2	1	1.52	6574.320783	2	1	1	25.2	1	0	0	0	1	0	0	2435	25	82.095	4124.53	4.605	1.98	0	0.47	0	0	3.705	14.515	5.075	20.2	0
2005-2006	36582	2	51	61	2	2	1	0.34	4553.085131	1	1	0	19.38	0	0	1	1	1	0	0	780.5	5.45	31.685	681.39	0.395	0.495	0	0	0	0.435	2.365	6.485	0.83	9.345	0
2005-2006	36587	2	50	36	2	1	0	3.42	29743.4871	2	0	1	35.42	1	0	0	0	1	0	1	1444.5	10.55	50.245	3051.38	0.38	0.745	0.225	0.505	0	1.02	3.87	7.525	1.68	12.365	0
2005-2006	36590	1	55	60	1	3	0	2.61	3877.549029	2	2	1	30.39	0	1	0	0	1	0	0	1731	7.15	70.005	0	0.63	1.715	0	0.335	0	1.175	3.045	16.6	2.14	21.36	0
2005-2006	36598	1	50	33	2	2	0	2.87	10133.41864	1	0	0	24.83	0	0	0	0	1	0	0	3030.5	12.3	131.13	118.5	0	0.62	0.66	0.96	0.055	0.615	7.72	30.67	0.97	39.67	0
2005-2006	36601	1	55	46	2	1	1	5	30151.91018	2	2	1	29.51	1	0	0	0	1	1	0	1797.5	17.2	80.91	3463.2	0.34	0.055	0	1.265	0.275	0.205	5.035	7.52	2.085	12.61	0
2005-2006	36606	2	47	85	1	1	0	0.91	4040.575123	1	0	1	27.15	0	0	1	1	1	1	0	1959	20.8	54.04	1244.24	2.015	0	0.42	1.735	0.095	1.61	3.58	18.17	5.035	22.17	0
2005-2006	36617	1	49	68	1	1	0	2.03	26544.42296	1	1	0	26.76	0	1	1	1	1	0	0	1893.5	15.95	73.63	666.57	1.3	0.125	0.395	1.14	0	0.115	7.555	12.675	2.16	20.75	0
2005-2006	36625	1	53	36	2	3	0	0.12	7910.642473	1	0	0	36.6	0	0	1	0	1	0	0	2132	23.95	65.84	1081.3	0.545	0.51	0.265	0.79	0.885	0.545	13.7	11.425	2.5	25.9	1
2005-2006	36627	2	47	29	2	1	0	3.61	25873.91895	2	0	1	25.72	0	0	0	0	0	0	0	1996.5	13.6	69.085	1362.76	0.97	0.035	0.07	1.11	0	0.38	7.57	21.655	2.39	29.33	0
2005-2006	36628	1	51	42	2	2	0	5	7839.656394	2	0	1	24.72	0	0	0	0	0	0	0	2234	18.4	92.955	1953.6	1.53	0.69	0.32	1.29	0.17	0.505	4.69	21.51	3.175	27.21	0
2005-2006	36631	1	47	76	1	1	0	2.92	13982.15091	1	1	1	26.27	0	1	1	0	1	0	0	2501.5	16.05	117.085	1392.18	1.17	0.725	0.94	1.535	0	0.825	5.895	9.575	2.59	17.135	0
2005-2006	36632	1	50	38	1	1	0	1.16	27527.72703	2	2	0	33.78	0	0	0	0	1	0	0	2545.5	8.9	82.795	118.5	0.635	0	0	0.525	0	0	9.64	53.51	1.16	63.15	0
2005-2006	36634	2	46	61	2	1	0	5	23388.7658	2	0	1	24.4	1	0	1	0	1	0	0	1401.5	26	37.68	992.44	5.6	0.005	0.1	2.355	0	1.785	2.225	5.475	9.64	7.805	0
2005-2006	36639	1	55	27	1	2	0	0.88	7940.002076	2	0	1	30.73	1	0	0	0	1	0	0	5006.5	16.75	198.045	2012.8	0.15	0	0.425	1.69	0	0.08	12.975	49.64	1.495	63.04	1
2005-2006	36642	2	46	84	1	1	0	1.52	7802.020878	1	0	1	25.72	0	1	1	0	0	1	0	1268	18.05	53.17	1910.82	1.585	0.775	0.38	1.23	0	1.925	2.025	5.5	4.36	8.68	0
2005-2006	36644	1	55	80	1	1	0	1.17	7022.723652	1	1	0	24.51	0	0	1	0	0	1	0	2652.5	20.3	113.12	474	1.6	1.905	1.34	2.905	0	1.275	3.185	20.205	4.44	26.635	0
2005-2006	36645	2	50	58	2	1	0	1.89	15343.16448	1	0	1	31.98	0	0	1	0	1	1	0	1203.5	8.8	58.525	552.73	0.42	0.19	0.015	1.115	0.025	0.385	3.735	8.93	1.93	12.87	0
2005-2006	36646	2	49	66	2	1	0	1.45	12500.5612	1	1	1	37.9	0	0	1	0	1	1	0	1342	12.55	58.07	988.81	0.23	0.62	0.955	1.065	0	1.075	4.375	3.365	1.415	9.315	1
2005-2006	36647	1	51	75	1	2	0	5	3182.56778	1	1	1	24.34	0	1	1	0	1	0	0	1417	12.65	56.765	948	1.535	0.005	0.235	1.09	0	0.28	3.81	15.52	2.67	19.57	0
2005-2006	36649	2	54	69	2	3	0	3.01	2960.538519	1	0	1	32.21	0	1	0	0	0	0	0	1195.5	10.8	56.3	3434.5	0.23	0	0.52	0.81	0	0.755	5.02	1.475	1.275	7.015	0
2005-2006	36650	1	53	36	2	3	0	0.88	8597.207981	1	0	0	27.41	0	1	1	0	1	0	0	1713.5	19.1	68.825	3287.57	1.06	0	0.135	1.35	0.37	0	8.875	2.96	2.645	11.97	0
2005-2006	36651	1	57	31	1	3	1	1.04	11387.79547	1	2	1	19.84	1	0	0	0	0	0	0	2714	25.3	72.675	3021.74	0.965	2.755	0	0.91	0.315	0	12.78	39.445	2.19	54.98	0
2005-2006	36652	1	45	38	2	1	0	5	28735.39334	2	0	1	19.42	1	0	0	0	0	0	0	1641	19.35	59.445	1458.74	1.85	0.285	0.205	2.29	0	1.405	4.455	7.05	5.34	11.995	1
2005-2006	36653	1	45	49	2	1	0	5	30131.33283	2	0	1	25.47	0	0	0	0	1	0	0	1158.5	15.3	70.055	1065.6	0.035	0.375	0.28	3.695	0	0	1	2.81	3.45	4.465	0
2005-2006	36655	1	51	48	2	2	1	0.67	7839.656394	1	1	1	48.39	0	1	1	0	1	0	1	2262.5	13.8	93.55	1080.76	0	0.34	0.35	1.4	0	0.15	5.575	18.715	1.2	24.98	0
2005-2006	36670	1	49	52	2	2	1	0.84	11018.67381	2	0	0	49.75	0	0	1	0	1	0	0	3207	14	123.825	3982.97	0.345	1.36	1.205	2.1	0	0.15	8.665	38.565	1.39	49.795	0
2005-2006	36674	1	57	43	1	1	0	3.73	38389.82015	1	0	0	36.59	0	0	1	0	1	0	0	2915	17.65	111.75	1001.77	0	0	2.66	2.66	0	0	9.43	37.325	0	49.415	0
2005-2006	36678	1	54	24	1	1	1	2.09	28983.42054	2	2	1	23.56	1	0	0	0	1	0	0	2768	17.5	71.755	1021.46	0.105	0	1.39	3.815	0	0.74	7.04	39.975	3.27	48.405	0
2005-2006	36686	1	49	62	1	2	0	1.41	3062.923003	1	1	0	21.86	0	1	0	0	0	0	0	1670.5	11.5	65.12	1036.88	0	0.045	1.065	1.38	0	0	4.71	26.45	0.315	32.27	1
2005-2006	36691	2	56	82	1	1	1	5	5522.192197	2	1	1	26.28	0	0	0	0	1	0	0	2949	29.15	92.43	0	3.865	0	2	2.415	0	3.26	5.37	16.83	7.54	24.2	1
2005-2006	36694	2	52	32	2	1	0	5	24085.57093	2	1	1	32.27	1	0	0	0	0	0	0	2128.5	14.85	82.05	4576.57	0.44	0	0	0.79	0	0.84	6.455	18.21	2.07	24.665	0
2005-2006	36697	1	56	81	1	1	1	5	8545.904372	2	1	1	27.22	0	0	0	0	1	0	0	1938	22.9	59.66	488.56	0.265	2.3	0	3.085	0.485	1.13	5.255	6.78	4.965	14.335	0
2005-2006	36698	2	45	27	1	2	1	4.59	5385.147823	2	0	1	25.79	1	0	0	0	0	0	0	2665.5	17.4	78.27	5838.35	2.375	1	2.055	2.225	0	0.95	5.39	31.71	3.495	40.155	0
2005-2006	36700	2	45	32	1	3	0	0.43	8392.063641	2	1	1	23.63	0	0	0	0	1	0	0	2665	16.55	85.78	2477.54	1.02	1.57	0	1.045	0.695	0.2	5.155	17.87	2.96	24.595	0
2005-2006	36702	1	51	27	1	2	1	2.65	6659.800951	1	2	1	26.29	1	0	0	0	0	0	0	4118.5	19.35	174.18	3629.07	0.03	3.265	0.825	1.395	0	0	13.42	6.825	0.6	24.335	0
2005-2006	36705	1	52	36	1	3	1	1.25	8404.644844	2	2	0	30.12	0	0	1	0	1	0	1	3129	21.75	98.44	225.3	0.485	0	0.235	3.87	0.06	0	9.345	49.38	4.18	58.96	0
2005-2006	36707	2	44	23	1	1	0	4.59	26692.95725	2	2	1	18.82	1	0	0	0	0	0	0	3231.5	15.85	137.93	1093.38	0	0.625	1.425	1.77	0	0	8.87	43.525	0.345	54.445	0
2005-2006	36713	2	48	70	2	1	0	5	17959.81504	2	0	1	22.63	1	0	0	0	1	0	0	1089.5	11.85	36.185	2843.75	0.48	0.02	0.715	1.66	0	0.845	2.52	6.79	2.27	10.045	0
2005-2006	36714	2	55	43	1	2	1	3.64	11047.24758	2	2	0	38.86	1	0	1	0	1	0	0	3378.5	22	134.915	474	0	0.025	0.275	2.165	0	0	11.415	38.92	1.89	50.635	1
2005-2006	36718	2	54	30	2	3	0	5	30111.67414	2	0	1	36.85	1	0	0	0	1	0	0	1976	7.8	79.44	4384.51	0.37	0	0.285	0.36	0	0	7.54	19.24	0.445	27.065	0
2005-2006	36723	2	54	36	1	3	0	1.71	8887.730599	2	0	0	42.01	1	1	1	0	0	0	0	3226	31.25	155.365	1250	0	0	0.335	2.765	0.665	0.83	12.785	17.56	3.925	30.68	0
2005-2006	36725	1	54	69	2	1	1	2.51	22704.86064	1	0	0	29.6	0	0	1	0	1	0	0	1155.5	7.25	46.725	1273.12	0.72	0.515	0.16	0.84	0	0.325	3.815	5.8	1.725	10.29	0
2005-2006	36728	2	50	69	2	1	1	2.27	20910.57106	2	1	0	40.89	0	1	1	0	0	0	0	1281	14	46.755	1510.88	0.54	0	0	2.085	0	1.1	2.105	7.935	3.725	10.04	0
2005-2006	36729	2	46	85	2	1	1	2.81	10072.38323	2	0	1	29.89	0	0	1	0	1	0	0	1096.5	14.45	31.025	1189.94	1.925	0.23	0.43	1.275	0	1.205	2.285	4.395	3.975	7.34	0
2005-2006	36731	1	45	85	2	1	1	3.13	9470.160403	2	0	0	25.99	0	1	1	0	1	0	0	1308.5	12.4	54.65	355.2	1.035	1.065	0	0.755	0	1.37	3.115	6.625	3.16	10.805	0
2005-2006	36732	2	52	72	2	1	0	5	14274.67635	2	1	1	20.82	1	0	1	0	1	1	0	1467.5	8.8	47.425	4977	0.165	1.26	0.545	1.21	0.265	0	2.09	12.485	1.095	16.38	0
2005-2006	36736	2	46	76	2	1	1	2.35	18933.22031	1	1	0	26.38	1	0	0	0	1	0	0	1929	21.1	57.49	2666.24	1.69	0.295	0	0.57	0	2.86	4.755	8.395	5.12	13.445	0
2005-2006	36739	2	58	62	2	3	1	2.76	2956.239686	2	0	0	25.9	0	0	1	0	1	0	0	1368	9.15	57.535	3740.3	0	0	0.59	1.175	0	0.55	2.905	7.64	1.135	11.135	0
2005-2006	36741	1	51	21	1	1	1	5	22541.20905	1	2	1	26.42	0	0	0	0	0	0	0	2801.5	11.05	103.79	8265.39	0	0	0.31	0.96	0	0	10.05	3.975	0.65	14.335	0
2005-2006	36743	2	53	30	2	2	0	4.67	11367.23764	1	0	1	24.85	1	0	0	0	1	0	0	1196	9.2	42.115	1974.72	0.02	0	0.58	1.38	0	0.555	2.77	13.73	1.375	17.08	0
2005-2006	36749	1	46	50	2	1	0	2.94	35715.19545	1	1	1	35.27	0	0	1	0	1	0	0	691.5	13.3	15.84	2962	0.265	0	0	1.455	0.63	0.26	1.695	9.115	2.61	10.81	0
2005-2006	36753	1	48	59	2	3	0	2.57	4687.057812	1	0	0	44.68	0	0	1	0	1	0	1	1289	23.45	37.175	473.6	0.685	0	0.63	3.97	1.045	0.455	3.085	3.57	5.525	7.285	0
2005-2006	36754	2	58	50	2	2	1	1.33	10435.09177	2	0	0	37.88	0	0	1	0	0	0	0	1721	6.9	58.29	770.25	0.395	0	0	0.215	0.055	0.615	2.825	37.655	1.28	40.48	0
2005-2006	36760	1	49	54	2	1	0	3.73	39682.85903	1	0	0	31.55	1	0	1	0	1	1	0	1727.5	18.65	64.275	2132	0.385	0	0.28	2.27	0	1.46	5.575	9.065	3.835	14.92	0
2005-2006	36761	1	53	43	1	1	1	4.49	31509.14114	2	0	1	25.05	1	0	0	0	1	0	0	2578.5	30.95	82.05	4443.77	0.8	0	0.395	1.405	0	2.2	9.665	12.95	4.01	23.01	0
2005-2006	36762	2	58	37	2	3	0	4.04	32072.48071	1	0	0	30.9	1	0	0	0	1	0	0	1862.5	15.9	50.225	2248.53	1.72	1.37	0	0.585	0.135	0.265	3.675	26.065	2.705	31.11	0
2005-2006	36765	2	49	72	2	1	0	2.33	17858.29287	1	0	0	29.16	1	0	0	0	1	0	0	1235	18.2	31.385	0	2.11	0.25	0	0.63	0	2.075	1.02	13.94	4.815	15.21	0
2005-2006	36767	1	50	60	1	2	1	1.25	3575.275878	1	1	1	38.62	0	0	1	0	0	0	0	3171.5	18.6	104.02	4144.35	0	0	0.315	0.575	0.865	0	10.925	14.825	1.125	26.065	0
2005-2006	36772	1	44	34	2	1	0	4.16	24425.35797	2	2	1	37.21	0	0	0	0	1	0	0	1912.5	14.6	63.785	4975.44	0.895	0	0.565	1.595	0	0	12.21	3.865	1.925	16.64	0
2005-2006	36773	1	50	54	2	1	1	4.68	34990.51141	2	1	1	29.12	1	0	1	0	1	0	0	1614.5	18.75	77.65	947.2	0.545	0	0	2.31	0.49	1.88	2.565	6.37	5.225	8.935	0
2005-2006	36776	2	46	69	1	1	0	1.69	22473.87512	1	1	1	31.19	1	0	1	1	1	0	0	2261	18.9	110.81	1473.6	0.6	0.745	1.67	2.615	0.42	0	3.51	9.12	1.965	15.045	0
2005-2006	36779	2	53	53	2	3	0	0.72	6860.346741	1	0	0	38.5	0	1	1	0	1	0	0	1371.5	9	45.505	0	0.015	0	0.395	0.99	0.245	0	4.525	24.295	0.855	29.215	0
2005-2006	36786	2	46	23	2	1	0	1.5	23555.72597	2	2	1	17.89	1	0	0	0	1	0	0	1208.5	6.25	45.725	2902.25	0	0	1.3	1.3	0	0.52	0.7	23.44	0.52	25.44	0
2005-2006	36791	2	46	75	1	2	1	0.96	3998.673358	1	0	0	30.74	0	0	1	0	0	0	0	1933.5	25.7	60.095	3500.66	1.955	0	3.775	3.805	0	0.63	4.665	10.715	2.615	19.155	0
2005-2006	36792	1	57	25	1	3	0	0.85	11143.37257	1	0	1	26.61	0	0	0	0	1	0	0	2473	25.75	69.275	622.12	1.635	0.1	0.2	0.265	1.505	0	10.58	33.365	3.205	44.245	0
2005-2006	36793	2	48	22	1	2	1	2.55	8367.573126	2	0	1	26.27	1	0	0	0	0	0	0	2725.5	11.75	130.66	4292	0	0.2	0.62	1.025	0	0	6.985	30.895	0.405	38.7	0
2005-2006	36794	2	46	37	2	3	0	3	27083.95519	2	2	1	24.25	1	0	0	0	0	0	0	2520.5	23.5	101.11	311.06	0.19	0	0.425	3.835	0	0.525	7.54	13.5	4.125	21.465	0
2005-2006	36797	2	50	34	1	3	0	3.25	12798.82216	1	2	1	36.12	0	0	0	0	1	0	0	2300.5	8.95	67.705	859.12	0	0	0.99	1.12	0	0	9.11	39.47	0.13	49.57	0
2005-2006	36801	1	55	46	2	1	1	5	30151.91018	2	0	0	24.41	1	0	1	0	0	0	0	1810	14.6	75.21	3586.94	0.595	0	0.03	1.36	0	1.84	3.595	6.675	3.765	10.3	0
2005-2006	36804	2	55	20	2	1	1	1.21	23383.07503	2	0	0	25.75	0	0	0	0	0	0	0	1417	21.7	49.95	710.8	2.175	0.385	0	2.86	0.24	0.255	3.495	12.72	5.53	16.6	0
2005-2006	36806	1	54	58	1	1	0	3.1	29009.81516	1	1	0	26.19	0	0	0	0	0	0	0	3842	37.95	160.03	2798.77	0.725	0	1.785	3.385	0	4.9	11.545	28.98	7.225	42.31	0
2005-2006	36809	1	46	78	1	1	0	2.12	15491.35705	2	1	1	21.44	0	0	0	0	1	1	0	1488	9.1	46.75	488.66	0	0.75	0.935	2.52	0.03	0.055	5.12	12.02	1.67	18.825	0
2005-2006	36813	1	50	25	1	1	0	2.84	31094.29855	1	2	1	20.21	1	0	1	0	0	0	0	1669.5	5.45	35.08	1065.6	0	0	0.895	0.895	0	0	2.81	25.105	0	28.81	0
2005-2006	36814	1	57	28	1	1	0	2.09	36093.38191	2	1	1	26.4	0	0	0	0	1	0	0	3977	22.9	160.355	947.2	0.925	0	0.515	3.285	0	1.24	8.14	55.14	4.935	63.795	0
2005-2006	36815	1	46	42	1	1	1	0.84	13127.71217	2	0	1	26.85	1	0	1	0	0	0	1	4158	29.55	250.98	3792	0	0	0	0	0	0	3.375	71.375	0	74.75	0
2005-2006	36818	2	52	35	2	3	0	1.16	24062.23621	1	0	1	31.92	0	0	0	0	1	0	0	2701	20.35	90.605	148.13	1	1.315	1.69	2.67	0.385	0	5.57	31.75	2.365	40.325	1
2005-2006	36819	1	46	39	1	2	1	2.09	7302.947191	1	2	1	38.22	0	0	1	0	0	0	0	1583	9.25	71.345	9729.42	0	0	1.02	1.695	0	0	4.045	12.53	0.675	17.595	0
2005-2006	36823	2	50	56	2	1	1	1.12	14733.19066	1	0	0	36.6	0	1	0	0	1	0	0	1951.5	9.15	100.675	7584	0.63	0	0	0.135	0	0.395	10.32	3.39	1.16	13.71	1
2005-2006	36824	1	47	26	2	1	1	1.21	18558.46588	1	1	1	29.15	0	0	0	0	1	0	0	1589.5	7.15	55.355	903.06	0.215	0	0.23	0.375	0	0	6.965	9.785	0.36	16.98	1
2005-2006	36827	2	50	83	2	1	0	1.89	9493.218094	1	0	0	28.07	0	0	1	0	1	1	0	1184	18.6	23.435	1066.5	1.165	1.555	0.72	1.935	0	2.24	2.5	2.265	4.62	7.04	0
2005-2006	36830	2	51	60	1	2	0	5	2918.975952	2	0	0	29.12	0	0	1	0	1	0	0	3113	20.95	133.755	1792.32	0.035	3.31	0.485	1.46	0.46	1.07	4.22	24.94	2.54	32.955	0
2005-2006	36832	2	46	77	2	1	0	2.2	18933.22031	2	1	1	23.47	0	0	1	0	0	0	0	1832.5	51.35	74.88	1889.03	2.415	0.62	0.085	1.05	0.385	1.93	3.105	11.435	5.695	15.245	0
2005-2006	36838	1	49	69	1	1	1	2.61	13515.49203	1	1	1	25.44	0	1	0	1	1	0	0	1182	11.35	52.865	311.06	0.525	1.525	0.3	2.1	0	0.495	1.66	4.355	2.82	7.84	0
2005-2006	36839	1	45	40	1	1	0	1.14	11108.24952	2	2	1	38.5	0	0	0	0	1	0	0	3366	11.9	136.365	12633.27	0	0	0.8	0.995	0	0.285	7.98	39.725	0.48	48.505	0
2005-2006	36847	1	49	66	1	2	0	4.97	2591.82695	1	2	0	27.03	0	0	1	0	1	0	0	2829.5	18.05	97.51	1718.26	1.82	0	0	1.135	0	0	5.66	30.115	2.955	35.775	0
2005-2006	36849	1	45	80	1	1	1	1.25	7017.930953	2	1	0	28.96	0	1	0	0	1	0	0	2282.5	13.65	106.08	5688	1.32	0	0.635	1.86	0	0	8.76	12.935	2.545	22.33	0
2005-2006	36850	1	55	35	2	1	1	2.8	28755.01737	1	0	1	26	1	0	0	0	1	0	0	1576.5	15.65	62.445	8857.89	0	0.035	0.245	2.94	0.085	0	4.655	20.185	2.78	25.12	0
2005-2006	36851	2	46	35	1	1	0	3	26431.85795	1	2	1	24.04	0	0	0	0	0	0	0	2227	13.85	85.025	2636.62	0	0.905	0.27	1.53	0	0	8.275	9.795	1.26	19.245	0
2005-2006	36853	2	49	65	1	2	0	1.06	3238.041047	2	0	0	26.51	0	1	0	0	1	0	0	1053	10.85	41.565	562.88	0.635	1.18	0.44	1.435	0	0	4.72	1.675	1.63	8.015	0
2005-2006	36857	2	44	51	2	1	0	0.95	30037.66829	2	0	0	27.37	0	0	0	0	0	0	0	3005	33.8	197.265	2903.25	0.465	0	0.525	3.43	0	2.475	1.2	15.785	5.845	17.51	0
2005-2006	36863	1	53	23	2	3	1	1.62	23349.92534	2	0	1	25.28	1	0	0	0	1	0	0	1281	6.85	43.755	6278.1	0	0	0	0.885	0	0.18	5.69	8.23	1.065	13.92	0
2005-2006	36865	1	49	36	1	1	0	1.19	31219.28965	1	2	1	25.61	0	0	1	0	1	0	0	5943	18.25	242.385	0	0	1.085	1.575	2.735	0	0	11.555	36.77	1.16	50.985	0
2005-2006	36868	1	57	43	1	1	0	5	38389.82015	2	1	1	26.07	1	0	1	0	1	0	0	3261.5	14.4	98.725	355.5	0	0.32	0.525	1.265	0	1.035	5.53	8.565	1.775	14.94	0
2005-2006	36869	1	50	35	2	1	1	2.86	33270.38487	2	0	1	21.86	1	0	0	0	0	0	0	1368.5	5.8	45.175	562.4	0	0.14	0	0.26	0	0.76	3.105	13.32	1.02	16.565	0
2005-2006	36875	2	52	74	2	2	1	3.79	5161.827263	2	1	0	37.19	0	1	1	0	0	0	0	1774	15.7	76.955	1525.7	0.29	0.32	0.89	1.535	0.365	1.12	6.305	13.33	2.42	20.845	0
2005-2006	36876	1	45	74	1	1	0	1.87	5161.967955	2	0	1	25.27	0	0	1	1	1	0	0	2251	12.6	89.425	1540.08	0.435	1.215	0.565	2	0	0.285	4.24	27.955	2.155	33.975	0
2005-2006	36883	2	53	45	1	1	0	5	37027.29228	1	2	1	57.7	0	1	1	0	1	0	0	930	14	17.11	1925.63	0.4	0.025	1.38	3.245	0	0.79	2.22	1.47	3.055	5.095	0
2005-2006	36888	1	49	25	2	1	1	3.73	27822.22247	2	0	1	22.56	0	0	0	0	0	0	0	1590	7.9	50.535	0	0.55	0.39	0.53	1	0	0.185	3.8	25.49	1.205	30.21	1
2005-2006	36889	2	58	43	2	3	1	0.04	5545.818037	1	1	1	23.89	0	0	0	0	0	0	0	676	5.7	29.865	0	0	0	0.22	1.015	0	0	2.57	4.8	0.795	7.59	0
2005-2006	36891	2	54	30	1	3	1	2.04	9052.318203	1	2	1	28.68	1	0	0	0	1	0	0	2649.5	20.45	75.995	118.5	0	0	0.15	1.085	0.48	1.665	7.145	52.995	3.08	60.29	0
2005-2006	36894	2	47	20	1	1	0	1.14	18876.37345	1	2	1	17.72	1	0	0	0	1	0	0	2910	8.65	55.525	0	0	0.65	0	0.55	0	0.375	7.15	92.56	0.925	100.36	0
2005-2006	36896	2	56	60	2	2	0	3.41	3830.38398	1	0	1	25.56	1	1	1	0	1	0	0	1472	8.2	66.29	8295	0.87	0.75	0	0.46	0	0.44	4.32	3.885	1.77	8.955	0
2005-2006	36899	2	50	36	2	1	1	5	29743.4871	2	2	1	49.05	0	0	1	0	1	0	0	2322	15.15	95.17	355.5	0.045	0.03	0.45	2.37	0	0.815	4.68	23.78	2.78	28.94	0
2005-2006	36900	2	51	25	2	2	1	0.95	8819.731087	1	0	1	17.5	0	0	0	0	0	0	0	1483.5	7.95	57.08	0	0.165	0.12	1.18	1.25	0	0	2.44	15.725	0.235	19.465	0
2005-2006	36903	1	57	38	1	1	0	4.42	31953.40662	2	0	1	27.77	1	0	0	0	1	1	0	3041	19.25	121.055	947.2	0	0.99	0.395	2.295	0	0.395	12.26	17.33	2.295	30.975	0
2005-2006	36904	1	52	28	1	2	0	2.09	7870.300728	2	0	1	28.38	1	0	0	0	0	0	0	2062	16.6	95.535	858.4	0	0.855	0.595	1.575	0.27	0.4	6.78	11.105	1.65	19.335	0
2005-2006	36908	1	55	66	1	2	0	3.12	3090.049014	2	0	0	32.73	1	0	1	0	0	0	0	2639	15.3	126.32	1006.4	0	0.5	0.72	1.99	0	1.03	9.035	10.685	2.3	20.94	0
2005-2006	36915	1	57	41	1	1	0	0.62	14929.0825	1	2	1	23.86	0	0	1	0	1	0	0	3503.5	11.9	103.67	0	1.08	0.035	1.485	1.905	0	0	4.78	62.6	1.5	68.9	0
2005-2006	36917	2	49	40	2	3	1	0.95	11664.31027	1	0	0	27.06	1	0	1	0	1	1	0	536	5.35	16.65	4917.75	1.22	0	0	0.275	0	0.07	2.25	4.5	1.565	6.75	0
2005-2006	36918	1	45	85	1	1	0	0.82	3308.868048	1	0	0	27.29	0	0	1	0	1	0	0	897.5	7.35	19.2	1214.63	0.04	1.01	0.185	0.855	0.11	0	2.57	8.6	0.82	12.365	0
2005-2006	36925	2	47	25	2	1	0	1.74	25873.91895	2	1	1	27.11	1	0	1	0	0	0	0	1703.5	11.8	68.525	1448	0.25	0	0.115	0.455	0	1.42	5.115	15.135	2.01	20.365	0
2005-2006	36931	2	44	81	1	1	1	1.22	3288.789324	2	0	1	30.12	0	0	1	0	1	0	0	1518.5	19.95	60.255	2132	1.835	0.81	0	0.605	0.77	0.49	3.76	4.61	3.7	9.18	0
2005-2006	36935	1	49	34	2	2	0	3.62	11514.76062	2	0	1	44.25	1	0	1	0	1	0	0	1184.5	16.3	36.095	4025.6	0.975	0.995	0.38	0.575	0	0.88	1.935	7.205	2.05	10.515	0
2005-2006	36941	2	49	66	2	1	0	2	22060.8762	1	0	0	33.01	0	0	0	0	0	0	0	1119.5	16.25	48.825	725.82	0.505	0	1.115	2.345	0	0.2	3.74	1.835	1.935	6.69	0
2005-2006	36947	2	53	85	2	1	1	0.76	12275.82541	1	0	0	26.2	0	0	0	0	1	0	0	1887.5	9	57.62	1066.5	0.645	0.745	0.395	0.77	0	0.625	2.595	26.71	1.645	30.445	0
2005-2006	36952	2	49	78	1	1	0	1.89	13745.46745	2	1	0	21.18	0	0	0	0	1	0	0	2198.5	14.85	90.845	2932.89	0.165	0.375	0.465	1.2	0	0.005	7.98	15.22	0.905	24.04	0
2005-2006	36955	1	52	25	1	2	0	4.91	7870.300728	2	2	1	23.02	1	0	0	0	1	0	0	1997	7.2	70.795	681.38	0	0.315	0.03	0.485	0	0.52	6.855	26.795	0.975	33.995	0
2005-2006	36959	2	46	80	1	1	0	1.14	3678.556795	1	0	1	24.92	0	0	1	0	0	0	0	1604.5	15.05	62.345	1185.01	0.575	0.03	0.93	0.975	0	0.99	2.58	13.9	1.61	17.44	0
2005-2006	36965	2	55	33	1	1	0	2.25	31953.40662	1	0	1	48.34	0	0	1	0	0	0	0	3619	9.95	127.335	0	0.015	0	0.615	0.73	0	0.1	11.105	57.705	0.23	69.425	0
2005-2006	36969	1	48	39	1	2	0	2.18	7302.947191	1	2	1	25.39	1	0	0	0	0	0	0	2387	8.5	93.23	1500	0	1.09	0.065	0.96	0	0.215	5.545	15.875	1.11	22.575	0
2005-2006	36974	1	55	65	1	3	0	1.15	1292.516343	1	1	0	23.84	0	0	0	0	1	0	0	2418	32.55	89.045	3451.33	0.395	0	0	1.16	1.37	0.29	10.515	14.61	3.215	25.125	0
2005-2006	36976	1	49	20	2	2	1	0.38	10560.34144	2	1	0	34.97	0	0	0	0	1	1	0	1355.5	11	58.415	0	0.395	0.085	0.095	0.575	0	2.36	0.7	16.995	3.235	17.875	0
2005-2006	36977	1	55	60	1	1	0	2.34	20229.09408	2	1	1	24.37	0	0	1	0	1	0	0	1915	11.15	106.05	3510.47	0.015	0	0	1.275	0	0.765	4.28	9.75	2.055	14.03	0
2005-2006	36978	1	48	67	2	3	0	3.11	3997.553824	1	1	0	28.05	0	0	1	0	1	0	0	1554	11.75	75.34	355.2	0.245	0	0.505	1.75	0	0	7.6	9.675	1.49	17.78	0
2005-2006	36980	2	50	59	2	2	1	0.1	8685.81792	1	0	0	35.22	0	0	1	0	0	0	0	2448	22.35	100.74	444.38	1.145	1	0.245	2.33	0	0.34	6.465	25.4	3.57	33.11	0
2005-2006	36981	1	58	65	1	3	0	1.77	1477.891512	2	1	1	35.75	0	1	1	0	1	0	0	1934	11	71.035	785.06	0.215	0.22	0.21	0.585	0	0.285	12.025	8.84	0.875	21.295	0
2005-2006	36984	2	56	38	1	3	0	1.25	8885.167848	1	0	1	24.86	0	0	0	0	1	0	0	2159.5	18.1	63.705	2044.13	0	0.04	0	0.505	0.295	1.13	8.375	32.6	1.93	41.015	1
2005-2006	36986	1	49	50	2	2	0	1.56	10571.68369	1	2	0	38.56	0	1	0	0	1	0	0	980	8.8	31.01	473.6	0	0	0	1.48	0	0.365	3.525	9.215	1.845	12.74	0
2005-2006	36987	1	55	40	2	1	1	4.7	30151.91018	2	0	1	21.14	0	0	0	0	1	0	0	1757.5	21.65	73.31	711	0.585	0.56	0.225	2.445	0.075	4.035	1.44	10.78	6.915	13.005	0
2005-2006	36993	2	44	23	1	1	1	1.12	26692.95725	1	0	1	18.26	1	0	0	0	0	0	0	4571.5	37.35	117.325	829.5	0	0.89	0.565	2.545	0.565	0	9.735	104.95	2.545	116.14	0
2005-2006	36995	1	51	45	1	2	0	5	6899.279145	2	1	1	30.24	1	0	0	0	0	0	0	3336.5	22.2	139.555	3494.84	1.36	0.42	0	1.965	0.265	0.735	14.31	19.645	4.325	34.375	0
2005-2006	36998	1	45	55	2	1	0	5	30221.05433	2	1	1	25.87	1	0	1	0	1	0	0	1931.5	14.1	71.48	5032.32	1.17	0.04	0.335	0.72	0	0.295	3.29	19.32	1.85	22.985	0
2005-2006	37001	1	44	32	2	2	0	2.8	8647.577273	1	0	1	39.44	1	0	0	0	1	0	0	1855.5	8.05	70.765	0	0.75	0.305	0.24	0.685	0	0.41	4.305	18.82	1.605	23.67	0
2005-2006	37006	2	46	29	1	2	0	1	8367.573126	1	2	1	31.81	1	0	1	0	1	0	0	2106	19.3	112.51	13064.64	0	0	0	1.265	0.56	1.93	3.15	7.975	3.755	11.125	0
2005-2006	37012	2	57	60	2	3	1	5	3013.965242	2	0	0	21.67	0	0	1	0	1	1	0	2624	27	122.605	6547.08	1.1	2.025	0.885	5.02	0.11	0	3.165	16.33	5.345	22.405	1
2005-2006	37020	1	50	43	2	1	0	4.55	34886.63016	2	0	1	19.62	0	0	0	0	0	0	0	1567.5	9.55	78.125	1536.68	0.005	0.96	0.46	1.705	0	0.855	1.915	19.325	2.105	22.66	0
2005-2006	37021	1	56	24	1	3	0	0.95	8077.334801	1	0	1	25.1	0	0	0	0	1	0	0	1870.5	9.85	43.16	355.5	0.595	0.015	0.54	1.995	0	0	2.86	48.79	2.05	52.205	0
2005-2006	37023	1	45	39	2	1	1	4.6	28735.39334	2	0	1	31.55	0	0	0	0	0	0	0	2128	17.3	80.36	2058.65	0.555	0	0.255	1.26	0	2.135	4.325	26.965	3.695	31.545	0
2005-2006	37025	1	54	83	1	1	0	1.64	7573.883904	1	0	0	21.13	0	0	0	0	0	1	0	2040	18.45	75.415	562.88	0.075	0.62	0.865	4.15	0	2.315	1.825	24.85	5.675	28.16	0
2005-2006	37027	1	48	59	2	3	1	2.49	5610.587939	2	0	0	27.45	0	0	1	0	1	0	0	1807	11.95	71.795	1287.6	0.895	0.405	0.28	1.31	0.255	0	5.015	21.845	2.18	27.545	0
2005-2006	37030	1	45	62	1	1	1	1.17	12569.04425	2	0	0	32.48	0	1	1	0	1	0	0	1708	4.3	61.605	1377.56	0	0	0	0.04	0	0	8.725	4.325	0.04	13.05	0
2005-2006	37031	2	54	53	2	2	0	5	9797.124394	2	2	1	40.55	0	0	1	0	1	0	1	720	2	29.405	2606.55	0	0.01	0.055	0.055	0	0.3	1.165	14.165	0.3	15.395	0
2005-2006	37033	1	51	70	1	2	0	4.65	3182.56778	2	0	0	34.76	0	1	1	0	0	0	0	1549.5	17.4	54.505	1065.6	1.69	0.5	0.67	0.94	0	0.26	2.49	12.885	2.22	16.545	0
2005-2006	37034	2	47	35	1	1	0	2.4	29033.10011	2	1	1	50.19	0	0	0	0	1	0	0	3773	26.65	192.18	2607	0.045	0	0.44	4.32	0	0.885	14.71	23.49	4.81	38.64	0
2005-2006	37038	2	54	49	1	2	1	4.08	8861.444753	1	0	0	27.61	1	0	0	0	1	0	0	2506.5	27.1	126.695	0	3.43	1.4	0.94	1.065	0	1.605	0.91	21.145	5.16	24.395	0
2005-2006	37040	2	50	51	2	2	0	0.91	8685.81792	2	0	0	36.24	0	1	1	0	1	0	0	1994	12.2	79.34	4636.32	0.62	0.15	0.7	1.67	0	0	4.96	16.805	1.59	22.615	0
2005-2006	37046	1	56	45	2	2	0	3.11	11373.88532	2	0	1	35	1	0	1	0	0	0	0	1820	7.55	69.94	903.57	0.085	0.275	0.5	0.81	0	0.615	4.305	22.285	1.01	27.365	0
2005-2006	37047	1	53	84	1	1	0	2.71	7741.356549	2	1	1	27.5	0	0	1	0	1	1	0	1267.5	9.75	32.095	399.86	0.08	0.445	0.185	1.16	0	0.98	1.71	6.66	2.035	9	0
2005-2006	37048	2	45	52	2	2	1	1.69	6339.184741	1	0	0	28.59	0	0	1	1	1	0	1	1868	8.35	80.805	0	0	0.01	0.655	3.62	0	0	3.865	9.49	2.965	14.02	1
2005-2006	37049	2	47	70	2	3	0	5	5169.957785	1	0	0	22.75	0	0	0	0	1	0	0	1063.5	8.5	35.355	1051.69	1.3	0.215	0	0.225	0	0	5.7	6.355	1.525	12.27	0
2005-2006	37050	1	50	69	1	2	1	0.73	3575.275878	1	1	0	29.04	0	1	1	0	1	0	0	1698	17.55	49.5	2157.84	1.82	0.6	0.76	1.335	0	1.85	2.41	12.11	4.245	15.88	0
2005-2006	37056	2	46	45	1	1	0	0.96	12349.33705	2	0	1	31.24	0	0	0	0	1	0	0	3417.5	16.05	142.4	2192.25	0	0.94	1.81	2.81	0	0.515	13.065	32.265	1.515	48.08	0
2005-2006	37066	1	50	67	1	1	0	2.34	23405.6456	1	1	1	26.77	0	1	1	1	1	0	0	1461.5	18.9	44.57	1984.58	1.505	0	0.275	0.625	0.335	0.7	6.025	7.22	2.89	13.52	0
2005-2006	37069	2	47	75	1	1	0	1.67	6303.46058	1	2	1	21.81	0	0	0	0	1	0	0	1587	16.85	50.205	78.99	1.2	0.145	1.41	2.19	0	1.21	2.73	23.3	3.19	27.585	0
2005-2006	37071	1	44	59	1	2	1	2.93	6986.994263	1	0	1	25.67	0	0	1	0	1	0	0	1685	10.7	60.335	1894.52	1.37	1.015	0.29	2.23	0	0	3.66	8.095	3.31	13.06	0
2005-2006	37074	1	50	53	1	3	0	0.62	6997.704209	1	0	1	26.65	0	0	0	0	1	0	0	1134.5	12	26.8	192.56	0	0	1.09	1.355	0.065	0	4.03	10.705	0.33	15.825	0
2005-2006	37075	1	51	61	2	2	0	4.68	6324.664262	2	0	0	18.53	0	0	1	0	0	0	0	1869.5	11.9	70.07	1731.86	0.58	1.705	0.315	1.27	0	0.375	3.09	26.28	1.91	31.39	0
2005-2006	37077	1	56	31	2	2	0	0.36	12388.52491	2	0	0	24.32	0	0	0	0	1	0	0	1409.5	12.05	44.115	0	0.73	0.23	1.515	1.985	0	0	2.455	12.485	1.2	16.685	0
2005-2006	37078	1	45	45	2	1	0	2.05	30131.33283	2	2	0	25.3	0	0	0	0	1	0	0	1277.5	8.05	48.105	3436.51	3.41	0.91	0	0.62	0	0	1.815	7.36	4.03	10.085	0
2005-2006	37081	1	54	21	2	1	0	1.17	22866.93878	2	0	0	26.08	1	0	0	0	1	0	0	1246.5	22.15	31.205	1894.4	1.915	0	0.46	2.135	0	2.42	3.75	1.52	6.01	5.73	1
2005-2006	37088	1	44	66	1	3	0	3.74	16958.76348	1	1	1	28.86	0	0	1	0	1	1	0	2120	13.95	78.56	1288.69	0.89	0.005	0.565	0.71	0	2.055	2.255	39.33	3.09	42.155	0
2005-2006	37091	2	50	63	1	1	0	1.44	20924.48045	1	2	1	32.59	0	0	1	1	1	0	0	1618.5	6.5	59.395	237	0	0.13	0	0.305	0.21	0	4.895	9.3	0.515	14.325	0
2005-2006	37092	1	54	26	2	3	0	3.1	6354.294866	1	0	1	26.16	0	0	0	0	1	0	0	1497	11.05	77.915	0	0	0	0.825	1.44	0	0.285	4.87	5.685	0.9	11.38	1
2005-2006	37102	2	54	24	1	3	0	3.13	6957.574445	2	0	1	31.73	1	0	0	0	1	0	0	2323.5	18.4	80.21	7658.06	2.335	0.05	0.12	1.07	0	1.08	8.67	26.62	4.365	35.46	0
2005-2006	37105	1	54	56	2	1	0	5	32615.13379	2	0	0	21.84	0	0	1	0	1	0	0	1319.5	19.15	49.025	2842.8	0.69	0.745	0.575	3.2	0	1.035	3.08	7.69	4.35	12.09	0
2005-2006	37106	2	52	50	1	1	0	5	22530.72713	2	1	1	28.72	0	0	0	0	1	0	0	3075	23.05	132.46	237	0.455	0	0.825	2.03	0	1.76	10.125	12.25	3.42	23.2	1
2005-2006	37108	2	47	36	2	1	1	0.97	17808.21439	1	1	1	34.76	0	0	0	0	1	0	0	1568	2.65	46.2	0	0	0	0	0	0	0	2.695	46.43	0	49.125	1
2005-2006	37114	2	49	29	2	2	1	0	8433.310432	1	2	0	28.43	0	1	1	0	1	0	1	1430.5	10	49.08	562.88	0	0	0.075	0.485	0	0.82	5.78	14.145	1.23	20	0
2005-2006	37117	1	53	45	2	1	1	1.12	14472.93629	2	0	0	30.22	0	1	1	0	1	0	0	1939.5	24.6	69.835	4262.4	0	0	0.065	0.48	0.26	1.565	6.34	19.015	2.24	25.42	0
2005-2006	37122	2	50	40	2	1	0	4.25	13580.73916	1	0	1	20.37	0	0	0	0	0	0	0	1916	8.5	68.755	0	0.2	0	0.52	0.94	0	0	5.695	35.775	0.62	41.99	0
2005-2006	37127	2	58	71	2	2	1	2.35	6880.183696	2	1	0	22.61	0	0	1	0	1	0	0	810	7.45	21.58	2488.5	0.045	0.15	0.315	0.56	0	1.25	1.995	10.68	1.54	13.14	1
2005-2006	37128	1	50	64	2	2	1	3.12	5576.796694	1	1	0	29.77	0	0	1	0	0	0	1	1148	6.45	23.77	947.4	1.145	0.875	0.345	0.59	0	0.535	2.03	18.785	1.925	22.035	0
2005-2006	37130	2	50	82	1	1	0	1.48	6975.345061	1	1	1	28.75	0	0	1	1	1	0	0	1615	16.35	43.085	118.5	2.465	0	0.33	1.51	0	0.17	6.7	15.7	3.815	22.73	0
2005-2006	37132	2	44	48	2	1	1	0.6	13040.83128	2	2	0	21.36	0	0	0	0	1	0	0	1600.5	7.3	70.645	1229.44	0	0.41	0.735	0.91	0	0.415	3.77	14.765	0.59	19.68	0
2005-2006	37134	2	47	75	2	1	0	3.03	20796.49799	2	0	0	43.17	0	0	1	0	1	0	0	1606	12.75	52.445	355.5	1.75	0.575	0.395	1.17	0	0.15	0.94	19.215	2.675	21.125	0
2005-2006	37136	1	49	40	2	1	0	5	39565.04694	1	0	1	32.72	0	0	0	0	1	0	0	1244.5	8	60.165	4990.19	0	0	0.7	1.16	0	0	4.445	2.07	0.46	7.215	0
2005-2006	37138	1	46	66	1	3	1	1	4579.354128	2	1	1	36.49	0	0	1	0	1	0	0	4364	34.85	192.655	1845.63	0	0	0	0.51	0	0	13.485	3.635	0.51	17.12	0
2005-2006	37140	1	55	45	2	3	0	0.79	5471.269724	2	0	0	23.32	0	0	0	0	1	0	0	1725	20.35	52.66	933.18	0.85	0	0.24	1.895	0.5	0	9.405	11.24	3.005	20.885	0
2005-2006	37147	2	58	60	1	3	0	3.21	1443.031864	1	0	0	23.64	1	1	1	0	1	0	0	1394	7.65	77.03	355.5	0.425	0	0.03	0.81	0.245	0	3.29	2.095	1.45	5.415	1
2005-2006	37148	2	46	84	1	1	1	1.38	7400.899035	1	1	0	32.54	0	0	1	0	1	0	0	1654	9.1	68.51	0	0.245	1.825	0.705	0.885	0.095	0.4	3.475	11.38	0.92	17.385	0
2005-2006	37151	2	46	55	2	1	0	4.24	33597.55153	1	2	1	23.93	0	1	1	0	1	0	0	2643	26.55	96.11	1894.5	0.025	0	0.645	4.32	0	0.38	9.38	5.52	4.08	15.545	0
2005-2006	37154	2	50	83	2	1	0	1.82	9886.250034	1	0	0	29.27	0	1	1	0	1	1	0	1712.5	12.5	95.27	1342	0.575	0.005	0.265	1.56	0	0	5.52	3.33	1.87	9.12	0
2005-2006	37155	1	45	49	1	1	0	5	28564.62889	2	0	1	34.62	0	0	1	0	1	0	0	2137.5	15.4	118.81	873.64	1.18	0.405	0.035	1.715	0	0.615	3.525	2.015	3.475	5.98	0
2005-2006	37163	2	55	23	1	3	0	1.87	8914.698059	1	2	1	24.56	1	0	0	0	0	0	0	3170	28.8	89.65	296.25	0.64	2.47	0.535	1.045	1.435	1.405	6.865	40.94	3.99	50.81	0
2005-2006	37164	1	46	52	1	1	1	0.42	11722.84526	2	1	0	21.7	0	0	0	0	1	0	0	2385	23.8	99.655	1777.26	1.09	1.375	0.485	3.665	0	0.97	4.03	23.15	5.24	29.04	0
2005-2006	37166	2	48	28	2	3	0	0	22323.01778	2	0	1	19.73	1	0	0	0	0	0	0	3534	35.7	131	1949.33	2.64	0	1.875	5.715	0	1.125	9.26	22.35	7.605	33.485	0
2005-2006	37176	2	55	38	1	3	0	5	31953.40662	2	0	1	32.66	0	0	1	0	1	0	0	4604.5	27.2	180.18	4888.14	2.13	0.09	0.305	1.85	0	0.255	32.035	20.955	3.93	53.385	0
2005-2006	37179	2	44	81	1	1	0	2.17	6975.345061	1	1	0	22.84	0	0	1	0	1	1	0	1977	28.85	72.295	1490.58	0.895	0.33	0.305	3.795	0	0.975	5.775	12.57	5.36	18.98	0
2005-2006	37188	1	49	78	1	2	1	1.38	4978.905498	1	0	1	30.94	0	0	1	0	1	0	0	2106	8.25	69.06	1199.82	0.21	0.5	1.125	1.125	0	0.295	6.67	26.705	0.505	35	0
2005-2006	37193	1	49	38	2	2	1	3.12	8539.015103	1	0	1	36.32	1	0	1	0	0	0	0	1338.5	8.2	70.495	8005.31	0.065	0.005	0.52	1.195	0	0.32	3.7	3.67	1.06	7.895	0
2005-2006	37196	1	56	50	2	3	0	5	7235.794955	1	0	1	24.11	0	0	1	0	1	0	0	1788.5	10.75	77.81	2013.6	0.035	0	0.14	0.525	0	0.77	7.81	4.325	1.19	12.275	0
2005-2006	37206	2	49	33	1	1	0	0.81	24931.19779	2	2	1	25.36	0	0	0	0	1	0	0	3232.5	14	133.435	2000	0	0	0.76	1.36	0	1.6	7.17	24.86	2.2	32.79	0
2005-2006	37208	2	47	70	2	1	0	3.41	20796.49799	2	0	1	26.33	0	0	0	0	0	0	0	1666.5	18.65	71.93	2310.77	1.905	0.31	0	1.675	0	1.77	4.07	12.19	5.35	16.57	0
2005-2006	37212	1	54	47	1	1	0	5	30827.4881	1	0	0	29.5	0	0	0	0	1	0	0	2276.5	21.45	65	1894.4	2.215	0	0.36	0.765	0	1.5	5.935	26.61	4.12	32.905	0
2005-2006	37218	2	47	80	2	1	1	1.22	11564.34587	1	0	0	40.86	0	1	1	0	1	0	0	963.5	14.1	33.055	2488	0.885	0.095	1.39	2.22	0	0.25	1.41	2.35	1.965	5.245	1
2005-2006	37225	2	46	82	2	1	0	3.03	10072.38323	2	1	0	33.09	0	0	1	0	1	0	0	1413	13.45	52.175	1540.2	1.205	0.5	0.28	1.25	0	1.11	2.89	7.085	3.285	10.755	0
2005-2006	37233	1	57	27	2	1	0	4.89	28476.4579	1	1	1	29.51	1	0	0	0	1	0	1	2849	25.8	94.74	0	0	0	0.865	1.385	0.32	0	13.57	38.305	0.84	52.74	0
2005-2006	37238	1	53	36	1	3	0	4.97	9346.739664	2	0	1	33.77	0	0	0	0	1	0	0	4119	18.4	198.375	236.8	0.14	0	0.245	1.785	0.185	0.385	11.085	33.945	2.25	45.275	0
2005-2006	37239	1	56	20	1	3	1	5	8077.334801	1	0	0	21.81	1	0	0	0	1	0	0	4862.5	49.75	176.89	2604.8	0.8	1.425	0.57	1.78	1.2	5.255	13.215	20.44	8.465	35.65	0
2005-2006	37240	2	53	34	2	3	0	0.73	8998.253141	1	0	1	27.56	0	0	0	0	0	0	0	3155	36.1	116.005	500	1.41	0.54	0.95	1.56	1.01	0	9.045	33.405	3.03	43.94	0
2005-2006	37241	2	46	57	2	1	0	5	28535.18363	2	0	0	24.19	1	0	0	0	1	1	0	1768	14.15	57.81	5954.64	0.71	1.56	0.315	1.855	0	0	6.58	21.22	2.25	29.675	0
2005-2006	37243	2	48	64	1	1	0	5	21318.43574	1	1	1	23.91	0	0	1	0	1	0	0	3243.5	36.25	101.48	474	4.54	0.96	0.78	2.895	0	2.015	1.03	37.98	8.67	40.75	0
2005-2006	37248	2	50	67	1	2	0	5	3196.271169	2	1	0	31.02	0	0	1	0	1	0	1	3227.5	39.3	145.35	1185	3.295	1.625	0	1.05	0	2.775	4.685	19.345	7.12	25.655	0
2005-2006	37250	1	48	33	2	1	1	3.01	33959.44359	2	0	1	34.49	1	0	0	0	1	0	0	2117.5	10.25	70.135	1731.66	0.17	0.5	0.12	1.29	0	0.47	6.84	3.23	1.81	10.69	0
2005-2006	37252	2	46	78	1	1	0	1.89	14572.83546	1	1	1	23.31	0	0	0	0	1	0	0	2341	17.2	103.595	1185	0	0.62	0.655	1.2	0.71	0	7.17	4.05	1.255	12.495	0
2005-2006	37256	1	58	53	1	3	1	0.82	6752.292829	2	1	0	22.31	0	0	1	1	0	0	1	1861	20.95	75.035	1896	1.135	0.795	0.285	1.39	0	1.18	6.435	13.005	3.42	20.52	0
2005-2006	37257	2	44	29	1	1	0	5	26692.95725	2	2	1	23.12	1	0	0	0	0	0	0	3014.5	27.9	133.71	2569.15	0.255	0.51	1.98	3.005	0.255	1.46	3	26.595	2.995	32.085	0
2005-2006	37260	1	45	32	1	1	0	0.83	12365.03265	2	0	1	40.6	0	0	1	0	0	0	0	3859	17.6	189.22	1303.5	0.1	0	0.395	0.585	0	0	14.85	30.225	0.29	45.47	0
2005-2006	37263	1	46	30	1	1	1	1.19	14612.97654	1	0	0	24.19	0	0	1	0	0	0	0	3299	25.75	137.86	1420.8	1.805	1.24	0.72	1.905	0	2.515	8.145	23.455	5.505	33.56	0
2005-2006	37271	2	54	37	1	1	0	4.22	24938.3887	2	2	1	32	0	0	1	0	1	0	0	2641.5	13.7	128.385	8591.25	0.045	0	0.59	2.495	0	0.06	10.125	19.99	2.01	30.705	0
2005-2006	37274	2	57	21	1	3	0	1.51	7083.132821	1	0	1	24.84	0	0	0	0	0	0	0	2977.5	19.5	116.845	500.66	1.605	0	0.395	3.175	0	0.27	6.61	38.39	4.655	45.395	0
2005-2006	37275	1	55	61	1	2	0	5	3090.049014	2	1	1	27.89	0	0	1	0	0	0	0	2726.5	23	128.76	3910.51	0.43	0.375	0.265	2.305	0.6	2.5	3.02	29.06	5.57	32.72	0
2005-2006	37276	2	50	40	2	1	0	0	31188.39887	1	2	1	14.65	0	1	1	0	0	0	0	1769	10.95	59.605	0	0.25	0	0.72	1.255	0.21	0.575	2.625	28.545	1.57	31.89	0
2005-2006	37277	2	52	37	2	2	0	2.25	8527.278744	2	0	1	26.56	1	0	0	0	1	0	0	1744	26.55	66.965	1925.62	0.445	0.005	0	0.685	0.26	0.63	5.075	10.12	2.02	15.2	0
2005-2006	37278	2	48	77	1	1	0	3.79	13823.60872	1	1	1	26.07	0	1	0	0	1	0	0	1830	22.95	66.295	2266.32	2.61	0	1.42	3.315	0	1.995	2.21	14.31	6.5	17.94	0
2005-2006	37279	2	53	43	2	1	0	1.36	17007.56106	2	2	0	31.76	0	1	0	0	1	0	1	1448.5	5.6	54.58	1777.5	0	0	0.285	0.885	0	0	1.3	30.605	0.6	32.19	0
2005-2006	37283	1	58	40	1	3	0	1.57	5071.300301	1	2	1	26.26	0	0	0	0	1	0	0	2444	18.05	67.315	592	0.26	0.875	0.225	0.36	0.495	0	10.695	4.105	0.89	15.9	0
2005-2006	37286	1	51	44	1	3	0	0.8	9323.580991	1	1	0	32.98	1	0	0	0	1	0	0	989	9.25	37.405	1673.21	0.395	0.745	0	0.845	0.2	0	2.76	11.08	1.44	14.585	0
2005-2006	37289	1	54	28	1	1	0	4.68	28983.42054	2	1	1	20.68	1	0	1	0	1	0	0	4090	30.85	179.17	3019.96	0.86	0.02	0.335	2.82	0	2.195	13.75	32.255	5.54	46.36	0
2005-2006	37295	2	50	22	1	3	1	2.55	8387.914623	2	0	1	32.61	0	0	0	0	1	0	0	1943	5.5	79.8	1184.5	0	0.905	0.32	0.69	0	0	2.57	11.495	0.37	15.29	0
2005-2006	37296	1	51	46	2	2	1	0.53	6744.374448	1	0	0	30.38	1	0	1	0	1	0	0	1967	23.35	82.965	3907.2	0.06	0.995	0	3.635	0	6.725	2.36	9.965	10.42	13.32	0
2005-2006	37301	2	46	53	2	1	0	2.27	33597.55153	2	1	1	29.48	0	0	1	0	1	0	0	1397.5	6.3	57.465	3792	0.13	0	0.065	0.54	0	0.73	2.37	7.955	1.335	10.39	0
2005-2006	37304	2	53	82	1	1	0	1.27	4289.165625	1	0	0	24.14	0	0	1	0	1	0	0	1417.5	32.65	17.875	474	1.615	0	0.275	0.92	0	5.47	1.795	3.775	7.73	5.845	0
2005-2006	37305	2	56	40	2	2	0	4.8	7349.576828	2	1	0	23.59	1	0	0	0	1	0	0	2528	25.9	90.35	799.88	2.33	0	1.165	3.155	0	1.6	3.665	27.83	5.92	32.66	0
2005-2006	37307	2	51	29	2	2	1	3.21	7587.522462	2	0	0	25.01	0	0	0	0	0	0	0	1905	27.25	69.045	4206.78	1.1	0.445	0.775	1.27	0	3.48	4.11	10.88	5.075	16.21	0
2005-2006	37308	2	53	26	1	3	0	0.74	8598.298438	1	0	1	42.51	1	0	1	0	1	0	0	1849.5	9.6	53.27	829.5	0	0.255	0.245	1.52	0.16	0	7.665	26.7	1.435	34.865	0
2005-2006	37311	2	48	62	1	1	0	3.98	21318.43574	1	0	0	35.38	1	1	1	0	1	0	0	1401.5	13.45	57.515	4036.88	0	0.685	1.005	2.475	0	1.225	1.05	12.31	2.695	15.05	0
2005-2006	37312	2	48	76	1	1	0	3.41	13823.60872	2	1	1	31.21	0	0	1	0	1	1	0	1136.5	16.65	34.59	355.5	1.87	0.195	0.11	1.335	0	1.04	1.36	5.26	4.135	6.925	0
2005-2006	37316	1	53	32	1	3	0	0.71	9346.739664	1	1	1	27.85	0	0	0	0	1	0	0	3009.5	24.8	117.565	1036.88	0.89	2.32	0.035	0.68	0.92	0	9.5	15.92	2.455	27.775	0
2005-2006	37317	1	52	29	2	2	1	1.55	9254.669334	1	0	1	43.05	1	0	0	0	0	0	0	1162	7.6	41.115	5328	0	0.37	0.09	0.87	0	0.425	4.52	3.68	1.205	8.66	0
2005-2006	37326	1	57	41	2	1	1	4.87	50619.26642	2	2	1	34.07	0	0	1	0	1	0	0	1771.5	13.85	93.845	4262.4	0.045	0	0.49	1.445	0	0.475	2.03	5.445	1.475	7.965	0
2005-2006	37327	2	52	79	1	1	0	5	10987.16997	2	0	1	22.79	0	0	0	0	1	0	0	1958.5	22.6	60.5	325.88	0.94	1.2	0	1.525	0	3.785	6.815	5.575	6.25	13.59	0
2005-2006	37329	2	49	69	2	1	0	1.42	12500.5612	1	2	0	34.47	0	0	0	0	1	1	0	1976	12.45	73.105	2147.81	0	1.09	0.66	1.82	0	0	7.485	12.68	1.16	21.915	1
2005-2006	37330	1	50	68	2	1	0	2.34	24358.46778	2	1	0	20.17	0	0	1	0	0	0	0	1808.5	22.95	76.91	3078.4	1.54	0	0.275	0.79	0.48	0.19	2.555	11.55	2.725	14.38	0
2005-2006	37332	1	47	46	2	1	1	3.9	32140.03043	1	2	1	25.66	0	0	1	1	0	0	0	2555	15.5	135.955	1894.4	0	0	0.535	4.045	0	0.385	8.285	1.23	3.895	10.05	0
2005-2006	37336	2	49	34	2	2	0	0.7	9195.493481	1	2	0	36.92	0	0	0	0	1	0	0	2190.5	6.6	87.335	2133	0	0	0	0.115	0	0	7.2	33.835	0.115	41.035	0
2005-2006	37338	2	54	71	1	1	1	5	14004.05117	1	1	1	34.63	0	1	1	0	1	0	1	2548.5	25.4	117.9	325.88	0.85	0.18	0	5.31	0	0	3.58	8.93	6.16	12.69	0
2005-2006	37339	2	57	40	1	3	0	3.5	6453.883793	1	1	1	36.59	0	0	0	0	1	0	0	1882.5	16.9	60.725	4211	1.08	0.035	0.81	1.765	0	0.08	7.28	11.685	2.115	19.81	0
2005-2006	37342	2	48	24	2	1	1	2.55	22344.66587	2	2	1	30.98	1	0	0	0	1	0	0	2144.5	9.55	83.295	2213.64	0.12	2.18	0.62	0.89	0.04	0.51	6.94	19.2	0.94	28.94	0
2005-2006	37350	1	49	60	2	1	1	1.56	15653.42525	2	1	1	23.15	0	0	0	0	1	0	0	1016.5	7.4	26.49	148.13	0.175	0	1.21	1.885	0	0	1.645	3.995	0.85	6.85	0
2005-2006	37352	2	46	51	2	1	0	4.75	23780.01031	1	2	0	20.22	0	0	0	0	1	0	0	2021	11.5	73.765	6013.89	0.015	0.02	0.31	0.505	0	0.71	9.085	11.305	0.92	20.72	0
2005-2006	37353	2	55	45	1	3	0	0.86	8122.73704	1	0	1	24.4	0	0	1	0	1	0	0	2513.5	25.4	82.755	6410.18	1.715	1.575	0.28	1.08	0.16	0	12.97	13.73	2.675	28.555	0
2005-2006	37354	1	52	36	1	1	0	5	23582.88178	2	0	1	26.66	1	0	0	0	1	0	0	3127.5	16.55	145.505	3893.38	0.345	0	0.515	1.47	0	0.575	6.415	25.26	1.875	32.19	0
2005-2006	37358	1	57	23	1	1	0	5	45116.72739	2	0	1	30.47	1	0	0	0	1	0	0	2916	21.6	141.48	2576.77	0.345	0	0.48	2.92	0	0.945	8.16	24.625	3.73	33.265	0
2005-2006	37361	1	51	66	2	3	0	5	17427.57078	2	0	0	23.33	0	0	1	0	1	0	0	1417	34.45	52.5	1259.05	3.595	0	0.3	2.63	0	4.195	1.21	1.57	10.12	3.08	0
2005-2006	37363	2	54	25	1	3	0	3.61	28169.47809	2	1	1	22.52	0	0	0	0	0	0	0	2025.5	13.25	65.68	1329.1	0	0	0.305	3.03	0	0	9.405	3.33	2.725	13.04	0
2005-2006	37369	1	51	70	1	2	0	5	3182.56778	2	1	0	26.8	0	0	0	0	0	0	0	1676.5	5.85	70.18	4321.6	0.44	0.01	0	0.245	0	0	4.21	28.11	0.685	32.33	0
2005-2006	37373	2	53	77	2	1	0	2.27	15953.02384	1	0	0	33.26	0	1	1	0	1	0	0	1832	21.5	53.92	888.74	1.925	0.005	0.665	1.31	0	2.11	4.28	15.615	4.68	20.565	0
2005-2006	37374	1	54	31	1	1	0	5	25658.97049	2	0	0	22.27	0	0	1	0	1	0	0	1700.5	13.95	40.14	725.82	0.1	0.01	0.56	0.765	0	3.63	3.16	16.96	3.935	20.69	0
2005-2006	37377	1	51	43	2	2	0	5	6744.374448	2	0	0	32.32	1	0	0	0	0	0	0	1971.5	10.55	86.85	1673.82	0.23	0.01	1.71	2.06	0	0.255	3.79	26.465	0.835	31.975	0
2005-2006	37378	1	49	65	1	1	0	5	26544.42296	2	1	1	26.17	0	0	1	0	1	0	0	2148.5	7.25	116.225	2185.77	0	0	0.89	1.67	0	0	3.855	9.365	0.78	14.11	0
2005-2006	37382	2	58	58	1	2	1	0.93	6897.171447	2	0	1	26.55	0	1	1	0	1	0	0	2373	25.85	95.955	1258.87	0.72	0.51	0.82	2.045	0.64	3.31	7.25	13.69	5.895	22.27	0
2005-2006	37385	1	46	46	1	3	1	0.75	7142.632772	1	2	1	25.48	0	1	1	0	1	0	0	2892	23.8	113.09	4491.14	0.9	0.065	0.66	2.255	0.245	1.495	9.09	7.545	4.235	17.36	0
2005-2006	37386	2	53	61	1	3	0	4.92	3348.597271	1	1	1	28.5	0	0	1	0	1	0	0	1425	23.7	28.19	355.5	0.85	0	0	0.63	0.995	0.765	7.36	12.18	3.24	19.54	0
2005-2006	37388	2	50	73	1	1	0	3.79	13568.15453	2	1	1	26.5	0	1	0	0	0	0	0	1814.5	12.85	96.74	1036.88	0.305	0.01	0	2.655	0	0.35	3.21	8.575	3.31	11.795	0
2005-2006	37389	1	53	71	1	1	1	0.69	5694.076318	1	2	0	23	0	0	1	0	1	0	0	1756	8.7	79.58	1199.82	0.035	0	0.27	0.395	0	0.76	4.4	17.49	0.92	22.16	0
2005-2006	37393	2	47	31	2	1	0	5	35089.79923	2	0	1	41.5	0	0	0	0	0	0	0	2472.5	21.05	92.195	1922.25	1.21	0.135	0.075	2.295	0	2.5	10.495	20	5.93	30.705	0
2005-2006	37394	2	49	68	2	1	1	2.55	22060.8762	1	0	0	31.81	0	0	1	0	1	0	0	891	14.5	47.015	1925.63	0.135	0.185	0.265	1.805	0	0.275	1.21	0.665	1.95	2.325	0
2005-2006	37395	1	55	22	1	3	1	0.79	6637.669659	1	2	1	22.28	1	0	0	0	1	0	0	2259.5	22.5	71.905	7584	0.21	0	0.695	2.745	0	1.33	9.18	36.565	3.59	46.44	0
2005-2006	37400	1	44	42	2	1	0	4.01	25611.91982	2	0	1	21.8	0	0	1	0	1	0	0	2042	21.4	55.915	828.8	0.755	0.375	0.25	2.105	0	0.775	8.31	11.685	3.385	20.62	0
2005-2006	37404	1	52	30	2	2	0	3.11	10091.0849	2	0	0	27.67	1	0	0	0	1	0	0	2889.5	14.6	107.335	784.56	0	0	0.92	1.53	0	0.04	9.655	42.425	0.65	53	0
2005-2006	37413	2	55	62	2	3	0	1.23	3793.320099	2	0	1	31.56	0	0	1	0	1	0	0	1743.5	7.7	90.545	1896.01	0.19	1.375	0.425	0.49	0	0.27	4.955	8.01	0.525	14.765	0
2005-2006	37418	1	45	21	2	1	1	1.37	21188.41528	2	2	1	20.49	0	0	0	0	1	0	0	1443	9.15	52.315	1614.57	0.04	0.105	0.44	1.035	0	0.735	8.855	10.355	1.37	19.755	0
2005-2006	37419	2	50	65	1	2	0	2.05	3196.271169	1	1	0	33.41	0	0	1	0	0	0	0	1754	9.7	86.9	2339.5	0.93	0	0	0.415	0.095	0.56	2.97	7.48	2	10.45	0
2005-2006	37424	2	47	40	2	1	0	3.88	36794.43002	2	0	1	29.24	1	0	0	0	0	0	0	1521.5	16.9	80.615	2147.81	0.05	0.035	0.61	4.345	0.44	0	2.445	0.79	4.225	3.88	0
2005-2006	37426	1	46	43	2	3	1	1.26	13145.86032	2	2	1	24.86	0	0	1	0	1	0	1	1784	8.8	60.755	5035.35	0.455	0	1.07	1.135	0	0.455	2.705	21.515	0.975	25.29	0
2005-2006	37429	2	44	57	2	3	0	5	25466.14105	2	0	1	32.18	0	0	1	0	1	0	0	949.5	8.85	41.88	562.7	0.575	0	0.225	0.95	0	0.445	1.93	3.695	1.745	5.85	0
2005-2006	37440	2	46	53	1	1	1	1.12	11027.76823	1	2	1	31.7	0	0	1	0	1	0	1	1969.5	25.25	66.26	0	0.265	0	0.95	1.25	0.54	0.24	3.055	20.71	1.345	24.715	0
2005-2006	37442	2	45	55	2	2	1	5	6339.184741	2	1	1	44.86	0	0	1	0	1	0	0	1231.5	22.05	39.06	4843.69	3.035	0	0.165	2.965	0	0.115	3.05	3.6	5.95	6.815	1
2005-2006	37447	2	56	29	1	2	0	2.22	6243.477556	1	2	1	23.45	0	0	1	0	1	0	0	2648.5	12.25	94.385	474	0.375	0	0.245	1.525	0	0.37	8.95	37.205	2.025	46.4	0
2005-2006	37452	1	56	29	1	3	0	0.31	8077.334801	1	1	1	24.29	0	0	0	0	0	0	0	2932	36.3	151.055	1925.63	0.055	0.215	0.395	0.87	1.84	0	6.71	12.92	2.37	20.24	0
2005-2006	37454	2	45	42	1	3	0	1.5	7539.093473	2	0	1	23.93	0	0	1	0	1	0	0	2025	15.75	85.33	577.69	1.355	0.01	0.255	1.06	0.385	0	5.475	16.81	2.545	22.55	0
2005-2006	37456	1	52	52	2	2	0	2.49	9264.60924	1	0	1	30.48	0	0	1	0	1	0	0	1077	4.75	31.65	118.4	0	0.01	0	0.38	0	0	4.05	14.385	0.38	18.445	0
2005-2006	37457	2	50	72	2	1	1	2.55	16927.12015	2	2	1	24.23	0	0	1	0	1	0	0	1672	16.9	75.08	1896	1.705	0	0.425	2.175	0	1.415	2.355	9.44	4.87	12.22	0
2005-2006	37458	2	44	63	2	1	0	5	20910.57106	1	1	1	34.61	0	0	1	0	1	0	0	1720.5	10.8	76.805	740.63	0	0.015	1.76	2.055	0	0	3.855	17.44	0.295	23.07	0
2005-2006	37459	2	49	25	1	3	0	0.93	6955.568249	1	0	1	23.23	0	0	0	0	0	0	0	2213.5	18.4	98.25	1970.06	0	0	0.54	1.56	0.5	0	6.49	9.695	1.52	16.725	0
2005-2006	37462	2	53	29	2	1	0	3.75	27465.77415	2	0	0	20.59	1	0	0	0	0	0	0	518.5	4.35	19.305	7463.1	0.305	0	0.065	0.425	0	0.05	3.185	1.46	0.715	4.71	1
2005-2006	37465	1	53	61	1	3	0	2.34	2849.558192	1	0	0	30.6	1	1	1	0	1	0	0	1016	13.8	32.595	459.19	1.075	0.99	0	0.11	0.6	0.265	4.06	2.705	2.05	7.755	0
2005-2006	37467	2	49	46	2	3	0	0.56	5549.657332	1	0	1	30.54	1	1	0	0	1	0	0	1935	12.65	65.6	2414.44	0.395	0.745	0.44	0.715	0.435	0	8.075	14.865	1.105	24.125	0
2005-2006	37469	2	54	41	1	3	0	5	6339.479731	2	0	1	28.68	0	0	1	0	1	0	0	2785	14.8	87.07	3866.08	0	0.4	0.065	0.965	0	0.21	16.155	19.46	1.11	36.08	0
2005-2006	37471	2	47	30	2	1	0	3.63	35089.79923	1	2	1	26.55	1	0	0	0	1	0	0	2177.5	13.8	105.08	711	0.99	0	1.865	2.26	0	0	3.4	4.59	1.385	9.855	0
2005-2006	37478	1	51	66	1	3	0	5	16745.86221	2	1	1	24.02	1	0	0	0	1	0	0	2782.5	29.4	64.33	4592	0.95	1.43	0.815	1.575	0.505	1.315	5.585	24.125	3.53	31.955	0
2005-2006	37480	2	45	50	2	2	1	5	6339.184741	2	0	1	31.61	1	0	0	0	0	0	0	1380.5	6.15	47.96	2718.25	0.02	0.735	0.105	0.745	0	0	4.305	18.87	0.66	24.015	0
2005-2006	37484	2	52	53	2	2	0	5	7828.881261	1	0	1	22.44	0	0	0	0	1	NA	0	2213	13.2	99.11	1896	0.775	0	0.175	0.665	0.545	0.135	3.135	14.375	1.945	17.685	0
2005-2006	37485	1	50	49	1	1	0	5	33072.67054	2	1	1	28.25	0	0	0	0	1	0	0	3143.5	30.55	121.805	325.88	0.135	0.01	1.555	4.14	0	0.625	8.615	18.335	3.345	28.515	0
2005-2006	37492	1	55	75	1	2	0	1.48	3794.346854	1	0	0	52.02	0	1	1	0	1	0	1	978.5	4.1	42.34	236.8	0	0	0.265	0.525	0	0	2.635	12.015	0.26	14.915	0
2005-2006	37494	1	44	62	1	1	0	3.73	17183.18782	1	2	1	34.4	0	1	1	0	0	1	0	1074	11.05	36.975	5776.88	0	0	0.08	0.585	0	2.28	3.38	1.075	2.785	4.535	0
2005-2006	37496	2	48	31	2	1	0	5	30303.48208	2	0	1	21.56	1	0	0	0	0	0	0	1240	20.45	33.865	977.62	2.285	0.005	0.305	1.945	0	0.32	2.22	8.31	4.245	10.84	0
2005-2006	37497	1	46	62	2	1	0	0.83	14088.32821	2	2	1	31.64	0	0	1	0	0	0	0	468	1.85	9.205	5801.6	0	0	0	0.32	0	0.395	0.195	4.54	0.715	4.735	1
2005-2006	37503	1	47	47	1	1	0	0.81	11848.77814	1	1	0	29.31	0	0	1	0	1	0	1	2110.5	10.8	94.435	0	0.405	0	0.24	0.825	0	0	6.415	21.39	0.99	28.045	0
2005-2006	37508	1	52	32	2	2	1	5	10091.0849	2	0	1	26.69	1	0	1	0	0	0	0	1747	14.2	73.545	2930.4	0.255	0.53	0.14	1.145	0.08	0.2	2.89	12.59	1.54	16.15	0
2005-2006	37509	2	53	35	2	1	0	4	37248.64805	2	0	1	23.27	0	0	0	0	1	0	0	826	6.65	14.465	592.5	0	1.78	0	0.94	0.025	0.58	2.765	11.5	1.545	16.045	0
2005-2006	37510	2	52	73	1	1	1	5	10987.16997	2	0	1	27.62	1	0	0	0	1	1	0	1913	21.6	75.56	1184.4	0.82	0.15	0	1.3	0	1.725	2.8	9.45	3.845	12.4	0
2005-2006	37512	1	50	26	2	1	0	3.42	24532.35015	2	0	1	21.43	1	0	1	0	0	0	0	1309	6.25	58.055	0	0	0	0.245	0.93	0	0	7.505	7.48	0.685	15.23	0
2005-2006	37515	1	49	67	2	2	1	2.57	6324.664262	2	1	0	29.23	0	1	1	0	1	0	0	1960.5	11.25	87.085	296.26	0.32	0	0.555	1.57	0.12	0	3.555	21.78	1.455	25.89	0
2005-2006	37520	1	44	66	1	1	0	5	17183.18782	2	1	1	26.96	0	0	1	0	1	0	0	1885	14.95	56.63	710.4	0.75	0.925	0.26	2.095	0.08	1.015	3.985	18.675	3.68	23.845	0
2005-2006	37521	2	50	52	1	2	1	5	8508.271364	1	1	1	29.24	0	1	0	0	1	0	0	2015	6.85	83.205	1303.5	0	0.52	0	0.74	0	0.255	4.485	26.22	0.995	31.225	1
2005-2006	37522	2	49	66	2	1	0	2.23	22060.8762	1	0	1	26.59	0	0	1	0	1	0	0	1474	16.75	45.745	3273.56	0.63	1.305	0	0.85	0.16	1.78	3.53	8.585	3.42	13.42	0
2005-2006	37525	1	58	25	2	3	0	5	4940.401412	2	0	1	29.68	0	0	0	0	0	0	0	1306	14.4	41.235	2487.5	0.405	0.005	0.465	1.545	0.325	0	5.69	10.83	1.81	16.99	0
2005-2006	37526	1	55	48	1	1	0	3.88	28584.1363	2	1	1	27.74	1	0	1	0	1	0	0	2893.5	23.6	106.565	3196.8	0	1.175	0.26	1.57	0.24	4.14	9.015	17.035	5.69	27.485	0
2005-2006	37528	1	46	41	2	1	0	4.26	35609.16272	2	0	1	33.11	0	0	1	0	1	0	0	1441.5	9.8	54.725	1598.4	0.065	0.02	0.6	1.075	0	0.575	6.66	12.485	1.115	19.765	0
2005-2006	37531	2	46	41	1	1	0	0.3	31756.05922	2	1	1	30.71	1	0	1	0	1	0	0	2177	12.2	65.7	0	0.005	0.015	0.655	1.665	0	0	3.275	7.11	1.015	11.055	0
2005-2006	37532	1	53	44	2	1	1	4.7	33237.34478	2	0	1	45.93	0	0	0	0	1	0	0	2024.5	11.95	73.735	755.24	0.025	0.015	0.04	0.145	0.16	0.805	3.945	44.545	1.095	48.545	1
2005-2006	37533	1	47	42	1	1	0	1.46	11848.77814	1	2	1	21.78	0	0	1	0	0	0	0	3196	2.85	21.87	0	0	0	0	0.485	0	0	1.6	69.725	0.485	71.325	1
2005-2006	37542	2	44	65	2	1	1	3.57	21776.2967	2	1	1	30.28	0	0	1	0	1	0	0	2012.5	14.7	73.86	1185	0.625	0.065	1.025	1.91	0	0.925	6.025	7.35	2.435	14.465	0
2005-2006	37544	1	47	56	1	3	0	1.29	10580.77682	1	1	0	23.86	0	0	1	0	1	0	1	3201.5	22.85	136.13	1184.2	3.085	0	0.5	1.075	0.25	0	9.505	25.04	3.91	35.045	0
2005-2006	37551	1	46	83	1	1	0	5	8293.77999	2	0	0	27.96	0	0	1	1	0	1	0	2999	31.6	127.69	1199.51	1.795	0.315	0.02	0.74	0	2.4	8.77	20.72	4.915	29.825	0
2005-2006	37556	1	49	58	1	2	0	1.48	10793.44141	2	1	0	33.02	0	0	1	0	1	0	0	2271	10	77.77	948	0.71	0.145	0.475	0.475	0	0.29	5.985	37.675	1	44.28	1
2005-2006	37558	2	48	62	1	1	0	5	21318.43574	2	1	0	25.5	1	1	1	0	1	0	0	2101	32	86.965	11609.8	3.065	0	1.565	4.945	0	1.265	2.255	2.315	7.71	6.135	0
2005-2006	37559	1	47	39	1	1	0	5	25360.48854	2	0	1	28.71	1	0	0	0	1	0	0	2459.5	11.4	102.5	1377.56	0.555	0	0.16	0.7	0	0.615	5.975	11.89	1.71	18.025	0
2005-2006	37560	1	52	61	1	1	0	3.51	26544.42296	1	1	0	27.65	0	0	1	0	1	0	0	2246	11.55	78.855	0	0.025	0	0	1.165	0	0	12.765	34.22	1.19	46.985	0
2005-2006	37561	1	55	34	2	3	1	0.16	17803.11118	1	2	1	31.08	1	0	1	0	1	0	0	1497	8.95	51.43	473.6	0	0	0.38	1.72	0	0.285	3.47	31.63	1.625	35.48	0
2005-2006	37562	2	49	84	1	3	1	1.14	7262.949203	1	1	0	24.06	1	1	1	0	0	0	0	1771	17	61.9	474	0.79	0.13	0.19	1.83	0.625	0	5.215	6.925	3.055	12.46	0
2005-2006	37565	1	56	45	1	2	0	3.11	10009.57259	1	0	0	29.92	1	0	0	0	1	0	0	1884.5	11.05	111.47	473.6	0	0.025	1.385	1.65	0	1.715	2.655	8.465	1.98	12.53	0
2005-2006	37567	2	44	25	2	1	0	0.95	21059.8407	1	2	1	22.2	0	0	0	0	0	0	0	1928.5	7.55	59.55	5525.09	0.17	0.195	0	3.115	0	0	1.245	27.375	3.285	28.815	1
2005-2006	37569	1	57	47	1	3	0	4.91	38389.82015	2	0	1	28.05	0	1	1	0	1	0	0	2196.5	12.75	62.945	2450.82	0.63	0.1	0.36	1.265	0	1.21	4.09	25.265	2.745	29.815	0
2005-2006	37570	1	47	53	1	2	1	2.09	8767.878776	1	2	1	37.36	0	0	1	0	0	0	0	2769	6.95	71.855	473.6	0.38	0	0	0.38	0	0	4.54	36.975	0.76	41.515	0
2005-2006	37573	1	49	22	1	1	1	0.48	20297.76249	1	2	1	31.79	0	0	0	0	1	0	0	4244	8.4	163.33	474	0.21	0	0	1.155	0	0	8.12	79.44	1.365	87.56	0
2005-2006	37574	2	52	38	1	3	0	0.93	7102.184757	1	2	1	26.7	0	0	0	0	1	0	0	2443.5	21	93.71	355.5	0.51	0.045	0	2.665	0.255	0.155	6.82	10.94	3.585	17.805	0
2005-2006	37576	2	55	35	2	3	0	5	10474.58789	2	0	1	28.83	0	0	0	0	0	0	0	1576	15.85	79.53	2992.14	0.165	0.01	0.675	2.53	0	0	5.025	6.3	2.02	12.01	0
2005-2006	37580	1	56	70	2	1	1	1.88	20738.40775	1	0	0	28.31	0	0	1	0	1	0	0	1373	9.1	56.47	2057.4	0.535	0.005	0.57	1.27	0.125	0.265	5.42	11.28	1.625	17.275	0
2005-2006	37588	2	47	59	1	1	0	4.92	32824.57759	1	0	0	46.98	0	1	1	0	1	0	0	1532.5	13.95	52.69	3451.33	0.79	0	0	0.51	0.285	1.68	1.525	1.765	3.265	3.29	0
2005-2006	37592	1	56	22	2	3	0	1.48	7169.795175	1	0	1	23.8	0	0	0	0	1	0	0	1314.5	10.1	43.25	0	1.035	0	0.13	0.96	0	0	3.535	27.28	1.865	30.945	1
2005-2006	37593	2	49	73	1	2	0	1.74	3976.069895	1	1	0	27.81	1	0	1	0	0	0	0	1135.5	15.8	39.14	1140.16	0.01	0.31	0.765	1.71	0.27	1.18	2.22	4.395	2.405	7.69	0
2005-2006	37599	1	53	48	2	2	0	3.42	10303.09933	2	0	1	29.38	1	0	1	0	1	0	0	2078	19.05	84.695	2368	0.8	0.025	0.035	2.02	0	0.735	5.565	24.695	3.52	30.32	0
2005-2006	37600	2	56	47	1	2	0	5	6467.985277	2	0	1	31.17	0	0	1	0	1	0	0	3631.5	15.55	165.165	340.69	0	0.66	0.695	2.075	0	0	8.855	34.58	1.38	44.79	0
2005-2006	37601	1	57	48	1	3	0	3.98	8122.73704	2	0	1	28.08	1	0	1	0	1	0	0	1912	21.7	95.845	2488.3	1.015	0	0	0.78	0.645	0	4.85	11.21	2.44	16.06	0
2005-2006	37604	2	46	73	2	1	0	1.44	18933.22031	1	0	0	45.18	0	0	1	0	1	0	0	1197.5	8.1	36.055	681.38	1.12	0.005	0.15	0.415	0	0.13	3.49	13.88	1.515	17.525	0
2005-2006	37606	2	46	53	1	1	1	5	29883.63519	2	2	1	28.53	1	0	1	0	1	0	0	3796	16.45	120.35	6398.69	0.04	1	1.195	2.425	0	0.62	8.735	15.1	1.89	26.03	0
2005-2006	37609	1	50	21	1	1	1	3.63	31094.29855	1	0	0	28.17	0	0	0	0	0	0	0	1270.5	8.7	52.15	459.19	0.04	0.01	0.775	0.955	0	0.24	3.49	10.22	0.46	14.495	0
2005-2006	37612	2	54	38	1	1	0	4.75	24938.3887	2	0	1	25.48	0	0	0	0	1	0	0	2577	15.7	95.645	0	0.185	0	0.67	2.41	0.12	0	5.28	12.675	2.045	18.625	0
2005-2006	37617	2	51	60	2	2	1	2.29	4553.085131	2	0	0	43.63	0	0	1	0	1	0	1	1116	7.6	38.99	3613.43	0.03	0	0	0.945	0	1.14	2.755	5.035	2.115	7.79	1
2005-2006	37618	2	50	64	2	2	0	1.67	4985.616523	2	2	0	48.33	0	1	1	0	0	0	1	1140	6.3	48.13	947.75	0.025	0	0.395	0.635	0	0.285	3.56	3.17	0.55	7.125	0
2005-2006	37628	1	55	53	1	1	0	1.99	26898.73751	1	2	1	16.04	0	0	0	0	0	0	0	2545	15.05	77.53	1065.6	0	0.495	0.78	1.09	0	0.725	9.325	2.95	1.035	13.55	0
2005-2006	37629	2	46	80	1	1	1	1.7	3678.556795	1	1	1	24.74	0	0	1	0	1	0	0	2721.5	25.55	103.85	0	5.215	0	0	0.935	0	1.16	6.15	12.63	7.31	18.78	0
2005-2006	37631	1	47	38	1	1	0	5	25360.48854	2	0	1	31.52	1	0	1	0	1	0	0	2365	11.95	99.205	5582.38	0.015	0	0.225	2.255	0	0.065	10.01	11.74	2.11	21.975	0
2005-2006	37639	2	44	26	2	3	0	1.9	18593.88483	1	0	1	28.59	1	0	0	0	1	0	0	1983	15.6	88.405	266.63	0.01	0.96	0.265	1.21	0.125	0	4.88	14.78	1.08	20.885	1
2005-2006	37645	2	56	31	2	2	0	2.22	6886.804167	1	0	1	31.01	1	0	0	0	1	0	0	1798	7.7	81.845	4562.25	0.61	1.245	0.19	0.82	0.095	0	4.955	8.485	1.335	14.875	0
2005-2006	37646	2	58	66	1	2	1	1.81	3449.889985	1	0	1	28.21	0	0	1	0	1	0	0	2137	34.25	50.67	2073.75	2.365	3.97	0	4.96	0	0	5.77	15.02	7.325	24.76	0
2005-2006	37648	2	44	64	1	1	1	0.92	10230.4591	1	2	1	26.48	1	0	0	0	0	0	0	3604	16.3	154.05	1303.5	0.75	0.62	1.585	2.195	0	1.465	3.655	34.66	2.825	40.52	0
2005-2006	37649	2	46	71	1	2	0	3.33	4215.397734	1	1	1	25.23	0	0	0	0	1	1	0	2466	18.1	87.435	1510.88	0.785	1	0.84	2.125	0	1.155	8.055	29.655	3.225	39.55	0
2005-2006	37650	2	49	60	2	1	0	1.89	22060.8762	1	1	0	27.79	0	0	1	0	1	0	0	2042.5	20.4	66.905	1001.32	0	0.32	0.4	2.055	0.325	0	10.445	26.625	1.98	37.79	0
2005-2006	37652	1	52	68	1	2	0	5	4054.732638	1	2	1	33.82	1	1	1	0	1	0	0	1663.5	16.25	63.375	3132.97	0.53	0	0.23	2.025	0	1.795	1.91	6.82	4.12	8.96	0
2005-2006	37653	2	47	82	2	1	1	5	11663.27699	2	0	0	27.27	0	1	0	0	1	0	0	2106	10.55	88.29	855.2	0.385	0	0.265	0.46	0	1.075	2.82	37.2	1.655	40.285	0
2005-2006	37655	1	50	38	1	2	1	2.1	8955.045124	1	0	1	39.34	0	0	1	0	0	0	1	3252	18.9	131.37	933.18	0.22	0	0.525	1.19	0	0.285	14.93	31.29	1.17	46.745	0
2005-2006	37657	2	52	75	1	1	0	5	10987.16997	2	0	1	26	0	0	1	0	1	0	0	1743	11.35	87.13	1214.6	0.6	0.66	0	0.94	0.3	0.135	4.815	4.67	1.975	10.145	0
2005-2006	37659	2	56	42	2	2	0	2.99	6322.764121	2	2	1	30.45	0	0	1	0	1	0	1	2205	12.5	112.9	533.25	0	0	0.345	1.025	0.485	0.03	2.855	14.35	1.195	17.55	0
2005-2006	37661	1	56	34	1	3	0	0.31	10318.1326	1	2	1	31.3	0	0	0	0	0	0	1	2950.5	46.65	123.245	4536.22	0.495	0	1.86	3.855	2.345	0	9.745	6.495	4.835	18.1	1
2005-2006	37665	2	49	76	2	1	0	1.52	17858.29287	2	1	1	22.98	1	0	0	0	0	0	0	1254	16.2	37.805	1896	1.64	0.01	0.27	2.06	0	0.76	4.355	7.53	4.19	12.165	0
2005-2006	37667	1	51	65	1	2	0	4.13	2591.82695	2	1	1	26.25	0	1	1	0	1	0	0	3498	26.25	134.59	2013.66	0.2	0.185	0.655	2.285	0.625	0.435	5.075	25.605	2.89	31.52	0
2005-2006	37668	1	45	83	2	1	1	4.91	9551.176109	1	1	1	27.34	0	0	1	0	1	0	0	1455.5	19.5	54.23	236.8	1.375	0.31	0.255	5.145	0	0.94	2	8.365	7.205	10.93	0
2005-2006	37670	2	44	78	1	1	1	1.83	13028.74696	1	1	1	24.98	0	0	0	0	1	0	0	2084	12.05	97.405	725.82	0	0.32	0.185	0.185	0	1.575	8.38	6.75	1.575	15.635	0
2005-2006	37671	1	55	46	2	2	0	5	9346.658933	2	1	1	24.66	1	0	0	0	1	0	1	2953.5	13.1	121.11	0	0.085	0.91	0.155	1.365	0	0	6.615	51.9	1.295	59.58	1
2005-2006	37676	2	52	24	2	3	0	4.22	17742.60221	2	0	0	22.09	0	0	0	0	0	0	0	920	11.75	25.5	4384	0.79	0	0.305	1.12	0	1.06	3.705	1.47	2.665	5.48	1
2005-2006	37682	2	50	74	1	1	1	2.24	13568.15453	2	1	1	31.84	0	1	1	0	1	0	0	1874	13.7	68.735	2309.75	0.625	0	0.555	1.535	0	0.225	8.02	21.04	1.83	29.615	0
2005-2006	37683	1	52	48	2	2	1	0.84	9264.60924	1	0	0	38.38	1	1	0	0	1	0	0	829.5	12.85	21.33	1065.6	0.065	0	0	0.795	0	1.295	1.415	11.235	2.155	12.65	1
2005-2006	37685	2	51	54	1	1	0	5	25409.55421	2	1	0	29.98	1	0	1	0	1	0	0	2378.5	23.35	102.265	7936.4	2.875	0	0.75	1.88	0	0.495	7.37	8.19	4.5	16.31	0
2005-2006	37686	1	54	29	2	1	1	4.97	22866.93878	2	0	0	23.29	0	0	0	0	0	0	0	1362	9.6	48.48	903.16	0.25	0	0	0.54	0	1.77	2.875	6.8	2.56	9.675	0
2005-2006	37687	1	45	44	1	1	0	5	28564.62889	2	1	1	31.73	1	0	1	0	1	0	0	1988	17.65	67.445	7908.28	1.075	0.955	0.395	1.895	0	0.74	5.045	6.195	3.315	12.59	0
2005-2006	37688	1	58	24	1	3	1	3.06	8864.627558	2	2	1	29.94	1	0	1	0	1	0	0	3383.5	17.5	93.965	1407.19	0.525	0	0.76	2.53	0	0	10.575	28.25	2.295	39.585	0
2005-2006	37690	1	49	58	2	1	1	1.88	39682.85903	2	1	0	48.48	0	0	1	0	1	0	0	2080	36.85	75.22	3095.2	0.905	0	0.48	2.7	0	1.105	9.23	11.64	4.23	21.35	0
2005-2006	37692	2	48	22	1	1	0	3.88	28321.44931	2	2	1	25.19	1	0	0	0	1	0	0	1937	7.25	56.295	355.5	0	0	0.655	0.78	0	0.165	5	1.155	0.29	6.81	0
2005-2006	37695	2	52	29	1	2	0	1.81	6650.647457	2	0	1	35.4	1	0	0	0	0	0	0	2217.5	11.1	93.695	3791.01	0.395	0	0	1.495	0	0	6.96	1.89	1.89	8.85	1
2005-2006	37697	1	46	55	2	1	0	3.37	35715.19545	1	2	1	21.69	0	0	1	0	0	1	0	1614.5	2.9	33.15	207.33	0.02	0.185	0.015	0.455	0	0.14	2.185	39.945	0.6	42.33	0
2005-2006	37700	2	47	72	1	1	0	5	16006.99396	1	0	1	28.64	0	0	1	0	1	0	0	2433.5	21.2	105.185	0	2.14	0.185	1.065	1.785	0	0	5.94	18.455	2.86	25.645	0
2005-2006	37702	1	47	71	1	1	0	2.03	13982.15091	1	0	1	24.75	0	0	1	0	1	0	0	1360	6.35	60.75	2072	0.235	0.085	0.435	0.665	0	0.295	1.78	23.675	0.76	25.975	0
2005-2006	37708	2	44	54	1	1	1	0	9859.303103	1	2	0	28.4	0	0	1	0	1	0	1	1302	6.25	58.995	2304.77	0	0	1.905	1.985	0	0	0	15.065	0.08	16.97	0
2005-2006	37710	1	44	43	2	1	1	3.51	25611.91982	2	0	1	22.17	1	0	0	0	1	0	0	1693.5	9.6	81.77	947.6	0	0	0	2.835	0	0	4.065	6.235	2.835	10.3	0
2005-2006	37712	2	45	70	1	3	0	0.75	3457.635843	1	0	0	27.55	1	0	1	0	1	1	0	1118	8.05	25.625	548.06	0.49	0.545	0.62	1.165	0	0	1.475	8.845	1.035	11.485	0
2005-2006	37714	1	44	52	2	1	0	5	25688.18395	2	1	1	19.85	1	0	0	0	0	0	0	2147	25.6	94.405	384.8	1.075	1.655	0.08	3.51	0.385	1.46	2.94	7.665	6.35	12.34	0
2005-2006	37715	2	57	45	1	1	0	5	30502.4571	1	0	1	26.97	0	0	1	0	0	0	0	3554.5	20.1	119.735	355.5	0.18	0.005	0.575	3.91	0	1.75	10.035	35.965	5.265	46.58	0
2005-2006	37716	1	46	37	1	3	0	5	18708.2042	2	0	0	26.64	0	0	1	0	1	0	0	3343.5	22.3	100.845	2502.64	1	0.02	1.41	4.375	0	0	10.22	21.79	3.965	33.44	0
2005-2006	37717	1	55	61	1	3	1	1.17	1762.522286	1	1	1	29.52	0	1	1	1	1	0	0	1368	18.8	50.815	3759.6	0	0.525	0.595	4.075	0	2.485	2.245	0.88	5.965	4.245	0
2005-2006	37727	1	44	65	1	1	0	5	17183.18782	2	0	1	24.14	0	0	1	0	1	0	0	3289.5	28.4	134.46	2384.12	2.41	1.46	0	2.825	0	0.51	9.115	11.45	5.745	22.025	0
2005-2006	37730	2	46	23	2	1	1	0.68	19342.47967	1	2	1	40.52	1	0	0	0	1	0	1	1750.5	12.55	61.575	592	0.015	0	0.905	1.255	0	1.105	5.995	8.76	1.47	15.66	0
2005-2006	37732	2	54	28	1	2	1	3.06	8322.673224	2	2	1	27.39	1	0	0	0	0	0	0	3424	44.35	183.725	2473.69	1.36	2.49	0.875	4.22	0.945	0.06	6.13	4.595	5.71	14.09	0
2005-2006	37735	1	58	30	1	3	1	5	26562.32219	2	1	1	21.46	1	0	0	0	0	0	0	2139.5	10.55	81.25	1422	0.87	0	0	0.35	0	0.64	6.935	9.64	1.86	16.575	0
2005-2006	37738	1	54	30	2	3	0	0.83	19200.34219	2	0	0	22.81	0	1	0	0	0	0	0	1927.5	11.05	82.295	636.94	1.17	0.01	0	0.23	0	0.295	6.185	14.475	1.695	20.67	0
2005-2006	37739	1	57	28	2	1	0	2.09	28476.4579	2	0	1	19.12	1	0	1	0	1	0	0	2040.5	17	48.925	1622.61	0.965	0.075	0.03	0.995	0	0.35	5.42	28.06	2.28	33.585	1
2005-2006	37741	1	44	54	2	2	1	3.66	7939.327152	2	0	1	24.96	0	1	1	0	1	0	0	1199.5	22.4	36.175	4575.06	2.53	0.015	0	1.84	0	1.58	4.365	3.365	5.95	7.745	0
2005-2006	37743	2	45	63	1	2	0	5	2095.764027	1	1	0	24.87	0	0	1	0	1	0	0	2262.5	19.3	125.05	814.69	0.58	0.655	0.275	1.245	0	0.775	5.61	12.74	2.325	19.28	0
2005-2006	37749	2	47	84	2	1	0	1.21	11663.27699	1	0	0	35.89	0	1	1	0	1	1	0	1841.5	19.65	51.49	1540.51	0.615	0.445	1.07	2.38	0	2.75	3.325	15.85	4.675	20.69	0
2005-2006	37753	2	54	23	2	3	0	3.61	22203.23379	2	0	1	21.56	0	0	0	0	1	0	0	1055.5	12.5	39.21	2073.75	0.635	0	0.105	1.375	0	0.395	5.605	2.81	2.3	8.52	0
2005-2006	37754	1	45	82	1	1	1	1.25	3308.868048	1	1	1	32.41	0	0	1	0	1	0	0	1195.5	16.55	50.35	103.69	1.895	0	0.305	0.82	0	0	4.495	6.05	2.41	10.85	1
2005-2006	37755	1	57	57	2	3	1	1.25	7985.917239	2	0	0	17.88	1	0	1	0	1	0	0	1398.5	25.2	63.17	1154.4	3.015	0.25	0	0.825	0	0	2.155	5.095	3.84	7.5	1
2005-2006	37762	2	51	84	1	1	1	1.84	6633.927605	1	1	1	22.35	1	0	1	0	1	0	0	1834	23.8	71.905	0	2.15	0.98	0.61	0.87	0	3.47	1.65	13.355	5.88	16.595	0
2005-2006	37763	1	50	37	2	1	0	3.54	33270.38487	2	0	1	20.27	1	0	0	0	0	0	0	2942	19.85	105.735	2532.95	0.03	1.21	0.175	2.635	0	0.305	12.405	18.515	2.795	32.305	0
2005-2006	37765	1	51	73	1	2	0	5	3182.56778	2	0	0	33.08	0	1	1	0	1	1	0	1096.5	9.5	59.775	5389.15	0	0	0.72	2.245	0	0	1.885	6.74	1.525	9.345	0
2005-2006	37766	2	55	46	1	1	0	5	38389.82015	1	0	0	24.89	1	0	0	0	1	0	0	2751	22.2	85.47	4501.8	0.75	0.05	0.28	2.235	0	1.88	4.96	30.125	4.585	35.415	0
2005-2006	37767	1	54	31	1	3	0	1.16	13344.57725	2	0	0	25.38	1	0	0	0	1	0	0	2692	19.6	94.705	325.88	0.065	0.42	0	1.125	0.22	0.445	7.215	31.9	1.855	39.535	0
2005-2006	37769	2	44	64	2	1	0	2.39	20910.57106	2	0	0	40.1	0	1	1	0	1	0	0	1101	6.15	47.325	1896	0.255	0	0.195	0.87	0	0	2.445	2.08	0.93	4.72	0
2005-2006	37775	2	44	71	1	1	0	5	13028.74696	2	1	1	31.75	1	0	1	0	1	1	0	2461.5	28.05	90.065	533.25	2.79	0	0.56	1.13	0.17	2.46	3.72	17.99	5.99	22.27	0
[truncated: 8,489 more rows]
